# Supplementary material for: Characterization of Chloroplast Genomes From Two Salvia Medicinal Plants and Gene Transfer Among Their Mitochondrial and Chloroplast Genomes
Source: Front Genet. 2020 Oct 22;11:574962. doi: 10.3389/fgene.2020.574962 (PMC7642825; doi:10.3389/fgene.2020.574962)
Supplement: Supplementary file 4 [file Table_1.XLSX]

## Sheet: 2064XX4V11N-Alignment-HitTable
Identity%	Alignment length	Mismatches	Gap opens	q. start,	q. end	s. start	s. end	evalue	bit score
99.969	9734	3	0	150188	159921	90000	99733	0	17959
99.969	9734	3	0	150188	159921	144165	134432	0	17959
99.929	7005	5	0	143238	150242	83014	90018	0	12909
99.9	7011	7	0	143238	150248	151151	144141	0	12909
99.92	4987	3	1	21146	26132	56165	51180	0	9186
99.974	3869	1	0	331610	335478	105774	101906	0	7140
99.974	3869	1	0	331610	335478	128391	132259	0	7140
97.742	1949	23	7	434607	436537	72782	70837	0	3336
99.655	1737	3	1	41523	43259	63947	65680	0	3171
99.202	877	7	0	245617	246493	1246	370	0	1581
99.842	632	1	0	211452	212083	37956	38587	0	1162
100	623	0	0	378333	378955	32780	33402	0	1151
94.946	653	11	3	370458	371095	22036	22681	0	1003
98.795	332	4	0	293743	294074	23648	23317	4.51e-168	592
91.667	384	15	9	371078	371457	58243	58613	2.79e-145	516
88.732	355	33	2	209572	209920	717	1070	1.35e-118	427
100	214	0	0	496266	496479	83014	83227	3.79e-109	396
100	214	0	0	496266	496479	151151	150938	3.79e-109	396
97.38	229	5	1	372801	373028	120230	120458	6.35e-107	388
73.702	886	179	39	107192	108045	99825	98962	3.96e-79	296
73.702	886	179	39	107192	108045	134340	135203	3.96e-79	296
95.808	167	7	0	406192	406358	44134	44300	2.4e-71	270
100	135	0	0	140033	140167	32373	32507	3.13e-65	250
94.03	134	7	1	140218	140351	40978	41110	8.88e-51	202
95.312	128	5	1	297089	297216	71551	71677	8.88e-51	202
91.333	150	7	2	371454	371603	29191	29048	3.19e-50	200
87.64	178	11	4	329812	329978	45373	45550	4.13e-49	196
94.783	115	6	0	329692	329806	44701	44815	4.16e-44	180
92.188	128	0	3	81043	81161	101542	101416	6.96e-42	172
91.045	134	2	3	81037	81161	132617	132749	6.96e-42	172
76.899	316	63	9	308589	308900	99271	98962	2.5e-41	171
76.899	316	63	9	308589	308900	134894	135203	2.5e-41	171
90.076	131	12	1	329092	329222	29922	29793	9e-41	169
97.531	81	2	0	161653	161733	88	8	7.06e-32	139
94.048	84	4	1	65325	65408	106918	106836	5.5e-28	126
94.048	84	4	1	65325	65408	127247	127329	5.5e-28	126
93.75	80	5	0	163503	163582	51709	51788	2.56e-26	121
98.387	62	1	0	290821	290882	102019	102080	5.54e-23	110
98.387	62	1	0	290821	290882	132146	132085	5.54e-23	110
100	41	0	0	157073	157113	117928	117968	5.61e-13	76.8
78.652	89	18	1	329706	329793	8316	8228	2.03e-07	58.4
100	29	0	0	118630	118658	73231	73203	2.63e-06	54.7
