# Supplementary material for: Characterization of Chloroplast Genomes From Two Salvia Medicinal Plants and Gene Transfer Among Their Mitochondrial and Chloroplast Genomes
Source: Front Genet. 2020 Oct 22;11:574962. doi: 10.3389/fgene.2020.574962 (PMC7642825; doi:10.3389/fgene.2020.574962)
Supplement: Supplementary file 6 [file Data_Sheet_1.FASTA]

>Salvia_miltiorrhiza
CACAATCATGGGCGAACGACGGGAATTGAACCCGCGCGTGGTGGATTCACAATCCACTGCCTTGATCCACTTGGCTACATCCGCCCCTCTACTATAAAATGAAAATGATATTTATCATTTTTCTATTTATTTACTTTTTCAATTGAAATTTTTTTAGAAATTGTAAAACAAATTTCAATCATTTTTTTTATCTTCTTTCTTTATTCTCTATCTAATGGAAAGAATCATTATAGGTAAGTCCAATACTACTAGAAAATATAGAAAAGGATCCCTAATTGAAAAGAAAATAAAGGAGCAATAAACCCTTTACTTGTTCTATCAAAAGAGGGTTTATTGCTCCTTATGTTTATCTATTCTATTTTCAAAAACTCCTACACACTAAAAACAAGTCTTAGCCATTTGTTGGAGCTTCGATAGCAGCTAGGTCTAGAGGGAAGTTATGAGCATTACGTTCATGCATAACTTCCATACCAAGGTTAGCACGGTTGATGATATCAGCCCAAGTATTAATTACACGGCCTTGACTATCAACTACAGATTGGTTGAAATTGAAACCATTTAGGTTGAAAGCCATGGTGCTGATACCTAAAGCAGTGAACCAGATACCTACTACAGGCCAAGCAGCTAAGAAGAAGTGTAATGAACGAGAGTTGTTGAAACTAGCATATTGGAAGATCAATCGGCCAAAGTAACCATGAGCGGCTACGATATTATAAGTTTCTTCCTCTTGACCGAATCTGTAACCTTCATTAGCAGATTCATTTTCTGTGGTTTCCCTGATCAAACTAGAAGTTACCAAGGAACCATGCATAGCACTGAATAGGGAGCCGCCGAATACACCAGCTACGCCTAACATATGAAATGGGTGCATAAGGATGTTGTGCTCAGCCTGGAATACAATCATGAAGTTGAAAGTACCAGAAATCCCTAGAGGCATACCATCAGAAAAACTCCCTTGGCCTATTGGGTAGATCAAGAAAACGGCGGTAGCAGCTGCAACAGGAGCTGAATACGCAACAGCAATCCAAGGGCGCATACCCAAACGGAAACTAAGCTCCCACTCACGACCCATGTAACAAGCTACACCAAGTAAAAAGTGTAGAACAATTAGTTCATAAGGACCACCGTTGTATAACCATTCATCAACGGATGCTGCTTCCCAAATTGGGTAAAAGTGCAAACCGATAGCTGCAGAAGTAGGAATAATGGCACCTGAGATAATATTGTTTCCGTAAAGTAAAGATCCAGAAACAGGTTCACGAATACCATCAATATCTACTGGAGGAGCAGCAATGAAGGCAATAATAAATACAGAAGTTGCGGTCAATAAGGTAGGGATCATCAAAACACCAAACCATCCAATGTAAAGACGGTTTTCGGTACTGGTTATCCAGTTGCAGAAGCGACCCCATAGGCTTTCGCTTTCGCGTCTCTCTAAAATTGCAGTCATGGTAAAATCTTGGTTTATTTAATCATCAGGGACTCCCAAGCACACAAATGTTCTATACTATAAATAGAAAATGGAAGGCTTGTTATTCAACAGTATAACATGACTTATATGTTCGTGTCAACCAATCCCCTCGATCTATTTGCATTTATTATATTCGAACTAAATGAAGTGGATTACAAAAAGAAAATATATATTTCTATACATAGAATTTCGATACGACAGTGGGTTGCCCGGGATTCGAACCCGGAACTAGTCGGATGGAGTAGATAATTTCTTTGTTATTTTGTTACATTTATTAAATTAAATAAAGAAAAACCCCTCCCCAAGTCGTGCTTGCATTTTTCATTGCACACGGCTTTCCCTATGTATACACCGTTTCCTTTCTTAGAAAGACTTTCAAAAGTTGAATACTCAGTGGATTTAACCCTTAATTACATACTACATCAACATTTCAGAATAGTAATAGTGGAAATCTCATTTTAATCTTTAGTTTAATCTTTTTATCTCTTCATCCATTTTATTTAGGAAAAATTTCTATTTCCAAGATTTAAGAATTGTGATTTGTGATTTGCGAGATCATTGACAGAAATCATATCCAAATACCAAATCCGACTTCTGTATACTCCCCGGAAAGCGGAAGTGGCTTTTTGGAAGGTCAAAAAAAGAACGTCTTCTTCCGACATAAGAAATTCTTCCAATAATTCCGAGCCTAATCTTTTTAAAAAAGCACGTACAGTACTTTTGTGTTTCCGCGCCAAAGTTCTAGCACAAGAGAGTCGAAGTATATACTTTATTCGATACAAACTCTTTTTTTTGGAAGATCCGCTATGATAATGAGAAATATTTCTGCATATACGCGCAAATCGGTCAATAATATTAGAATCTGATAAATCAGCCCGAATCGGCTTACTAATGGGATGCCCCAATACGTTACAAAATTTCGCTTTAGCCAATTCCGCAATCAGAGGAATAATTGGAACAAGGGTATCGAGCTTCTTAATAGCATTATTGATTAGAAATGAATTTTCTAGAATTTGACTCCGTACCACGGAAGGGTTTATTTGCACGTTTGAAAGATAGCCCAAAATTTCAAGGGAATGCTTGGAAAATTGGTTTAGCCAAATCCTTCTTGGATGAAACCACACCGAAAAATGCCATTGCCAAAAAGTGACAAGGTAAAATTTCCATTTATTCAGGAAAAGGGATGTCCCTTTTGAAGCCAGAATGGATTTTCTTTGATACCTAATATAATGCATGCAGGGTTCCTCGACCAACCCCAGGTTCGCCTGAAAATTCTTAACATTAACAAAGGTGTTCAAAAGACGTTCTATTTTTATATAGAAATAAATTCGTTCAAGAAGAACTCCAGAAGACGTTGATCGTAAATGAAAAGATTGGTTACGTAGAAAGACGAAAATAGATTCGTATTCACATACATGAGAATTATATAAGAAAAAAAAGAACCTTTGATTTCTTTTTGACAAAGAGAAGCTGACTTTCTTTGGAGTAAGAAGACTACTCCAATTCCAATATTCGTTGAGAAAGACTCGTAATAAATGCAAAGAAGAAACATCTTTTACCCAATGGCGAAGAGTTTGAATCAGGATTTCCACATGGACAGAGCGAGGTATTAGTATATCTAATACAAAATTTAAATGTGAAAAATTGTCCTCTAAAAATGGAAATATTGAATGAATTGATTGTAAATTATGAGATTTTACTTTCTTGTTCGTTTTCCCCTCTAGACAAGATCTTAATTGTAGAAAAAATGGAATTTCGACAATAAAAGCAAACCCCTCTGATAGAATTTGAGAATACAAATTAGTGTTTCGCGCCAAAAATGGATTTTTGTTAGAATCATTAGAAGAAATAATCAAATGATTCTGTTGATACATTCGAGTAATTAACCGTTTCACAATCCGTAAACTGGATTTATTGTCATAACCTGGATTTTCCGACAAAATAGATCTATTCAAAGCACGATTATGAGCAAACACATAAATATACTCCTGAAATATAAGTGGATATAGGAAGTCGTGTTGTTGAGATCTCTTTAGCTGTAAATATCTTTGGATTTTCTCCATTTGAATTTCGATTTGAATTAAAGGTAGAAGATTCGGGGGTTATCAAATGATACATAGTGCGATACAGTCAAAACAAAGTATTCTAGTAAAAATAGATACCTCGGAGACAATTAAACTTATCAACAGATTCTCTACCCTCTCTTTTTCCATTCATTTCATTTAATTCGTCCGTGTTAATGTTATAGGATAACAAGATGGTTAGAAATCTTTTATTTTTTCGACCCAATCGCTCTTTTGATTTCGGAAAAAAACTTTCTTTATCAATATACTGCTTCTTTTACACACACATCTTCATTCCATAATAGAGAATGTGAATAATTAGGATTCATTAAAAAAATAGAATCCACTTAAGTGCTTCCCGTATCGGGCACTAATTTTTCTTAACGTCTAATTAGATCGGGAAATTGTTCAAATTAAGAACAGAAGCCGGTTGCTTTTTCTTTCTAATAATTAATTGAAGCCGCAAAGCCCCTATCCATTTATTCATTCGACCCAACTTTCTTTTGTTCCAAGAATTCGAAGAAGGTTTTGTACCAATCGGATAAGAATGAAATATCCTCAGAACTTTCCATTGATACGACATGCTATTTTTTCCATTTATTCCCTTTCAGGGTCAGTCGCGGTCTTCAAAAGTTTACCAATGGTATGGACGAATTCGTCACTTCATCCAAATGTGTAAAAGATTCTAGCCGCACTTAAAAGCCGAGTACTCTACCATTGAGTTAGCAACCCCGAGAAGATATCGATTAAACAAAACTTCAACTCAACAAGGGGTATATAGACATGGATACAATCAGAACCAAAAGCAATTTAATTGAATTCAAACAAAGAGATTTTACGAGTTAATCAAACCGTTGAACTAACAAATCTAAAAAAAAAAAGGATTTGATAATGAATTCGAAACAGAAAAATGAATGGATTAGATGAAAATCCAAGAAATTATCAGATAAAAGAAAAAAATATACAGAATTTTCAAAATTGATAAAACATCTCCTAACCCTTTTTCAATCAAAAAGCACCCTCTTGTATCAAAAAAAGCATCATGTGCATAAGATTAAGATAAAGTAAAAAACTACGCGACATAAAGAAATAGACCCCCTTCACTTATCACGAAGAATTATATTTGTTCAATACACTCTTGTCAATATAAATATTGAGAAAAAAATACAGTGGAAAAAGGGAAAAATAAAAGGGGGGGATCAAAAAAAAACAAGTTAAAGAAAAATTAGACAAAGTTATATACAAGCCGCTACCCCCCCTTGGTATTTCTTTAATTGAATTTCATTTGATTAGACAGAAGTTATTTAAAAACTCCCGCCTTCTTTAAAAGATTCTGGACAGTTCCTGTGGGTTGAGCCCCTTTTTCAAGGAAATATAGAATAACAGGAACATTTAAATAAGTTTGATTCTTCATTGGATCATAAAGGCCCACTTTTCTAAGATCTTTTCCTTCTCTTCGGGATCGAACATCAATTGCAACGATTCGATAGACGGCTCATTGGGATAGATATAGATGAACAATACCCCCCCTGGAACCGTATAGGAAGTTTTCTCCTCGTACGGCTCGAGAAAAAATGACTTAATTCGAAGTTTTGTCTATGTATCCAATTCTAATAAATTAAATAACAAACGGGCTTATAAAATCAATTAGACTACGATTCCAGTCTTTTTTCTTCCTGAAAAATGAAAAAGAAACCGCTCGTACTCATAACTCAAGTCGGATAACTCTCAAATAGCTCAAAGAAAAATCTTTAGTGAATTTCATTTATTGAGTAGTCTTTACTCCCTTTCGTTTATACCGGTTAAACGATTTCAAATTCTATTTGGATTCTTTAGTCGAATCCAGTTATTGAGACTATCGAAAGAATTAACAACTACAAAGGGTGTTTCCTTGTTTTTAAACCCTTTATTCCTGTTTTGAATCATTGGGTTTAGACATTACTTCGGTGTTTCTTAATCTTTTCAAAGTGGCAGCAACATACCCTTTATTTCTATTTATTTTATTTCTTTCTATCAAAGAATCCTATGGACGGTTGATTCTAGTATGATACACGTTGAATCGCAAAATTTGGATCAATTTCAACAAGTTTTGCTTTTGAATTGGAAACTTGCTCGAATTGGATCCTTTCGATTGTCCATATATTTACGAAGTTGTTCCAGTTGATTGGCATTAACCCTAGATCCCTGCCCCTGAGAAATGAATTAATACTTTCGGTTCGAGCTCCATCATGAACTATTTACAACCCGACAAAAAACGAAGGGTTCCAGTGTAACAGAACAAACAATGTCGAGCCAAGAGCACCTCATTTCTAGACAAATCGAAAATGGTGGATGTAAAAATCCACAACGGGTTGTGTCCTTCAAGTCGCACGTTGCTTTCTACCACATCGTTTCAAACGAAGTTTTACCATAACATTCCTCTAATTTGGAACCGGTATGGAATTGATTCAATTACGGAATCATGAATAGTCATCGGTTCAGCTGTCCATAGACATCGCAATCTACACTTTTTCTTCTATATATGAATATATAATACATGAAACAATATTTTTCTGAAAAAATCCTAGCAAGACAACATTTTTAACATATTTAACAGACTATATAGAATATATATAAACTAATAGAATATATATAAAATAGATAATAGAAAGAAAAAAGAAATCTATATCTATAATATATAGATATATATGGAAATAATATATAAACGAATAAGTTTTGGAATCTGCATCTTCAAGTGACTTAATAAGATAAATTAAACGATTTCCTACTTTTTCAAAGATTCCACGTATAGGGAATCATTAAAAATATTTCTATATTTCTAAATGAAATTAACTATAATTAAAATTAAATTAAACATCATTTTTGAATTTATTTTAGTTTGATTGGGTTGGGTTTGAAGAAAATTGGACAATAAGCACCGCCTTTGATCTTTATAGGCGGATCGGTCTTTCTTTTTGAAGTGACTCATCACTAATTTCAAATAAAGATTTGAAATAGATCAAAGAAACGAAGAAAGAAATAAGATAAGAAGAAAAAAATCCTTTTTTTCATGAGATGTATAAAAAAATAATGTAAGTTAATATTTGCATTTTGATTCTTTTAATCAGATTACGAAAATCAAAATCGAACAAAAAATAGGTAAGATTTCTCCTATCTATTAGATAGACGGAACTGTTGTCACTATTTGTTGTTTGTTATAGATGTTTTATATCTACTATACTCTAGAATATGGGACTTGATCATTTGTTAATGAAATTCGAACAGACACAGATGTTTAAAGTAATATAGATTAACTGCTATCCACCCCCCCCACTTCCTTTTTAGATTATGTTATATTATGATAGGATTTATATGGGAATAATGGAGAAATGGATCCGTGCTGGGACGGAAGGATTCGAACCTCCGAATGGCGGGACCAAAACCCGTTGCCTTACCACTTGGCCACGCCCCATTTCAATTGCTAATTGACACTAAGAAACAATAATATTGTTATTGGTTGTTTGTCAACTCCAGCCCAAATAAATATCTAGAAAGATTCCATATCTATAGAATATAGATCTTCTAGATCTATAGAATAATAGAATAGACCGGTATTCGAATTTTGATACATATAGATACAGAATTCAACTGAATTTATTGATCATTACATAGAATTCAATTAAGATATTGTATGAAAGTATCGTTTCTTCTATTCTCCTTTGAGAATTGGAGGATTTTTGGTTGTATGTATTCAAAGAAAAAGAAGGATTTTTTGTCTACCTTATTTACATTTACTTTCTTTCTTTTTCCTTATATCAAAAATGCAACCAAAATGCAATTATCTCCAAGAACAAAATGTCTGTTATGCTTAATATCCTTAGTTTGATCTGTATTAATTCGCCCCTTTATTCGAGTAGTTTTTTCTTCGGCAAATTGCCCGAAGCCTATGCTTTTTTGAATCCAATCGTAGATGTTATGCCAGTCATACCTCTGCTTTTTTTTCTCTTAGCTTTTGTTTGGCAGGCTGCTGTAAGTTTTCGATAAGATCCTGAATAATAATATCCTAGAAAATACATGATTTCCTCGAGAAAAAATTATAACAATTGACAAAAACAAAATCAGATAAGTTTTAGAGTATGAACCCTCGATTCATACATTGAAATTCGTGAATAGTCGGCATAAATCAGGCTTACCCCCATTTCCTCGTTTTTGAGCCTTTTCCAGTCATCCAGTCAAAGACCCTAACCCTATTAGGGTCTACCACAATATCTAAATTTGGATATAAGCGCAAATTTCATTTTTGTTAATGAAAAACAAATGAATTTGTGACAATACATTTCTTGAAAAAACCTCATTTCTTGGTATCAAAATAGGATATGTGGTAAAAAAATGGAAGATCTATTCTCTTTTTTTCTAAAAAATCATCTTGGAGATTGTGTAATGCTTACTCTGAAACTCTTCGTTTATACCGTAGTGATATTTTTTGTTTCTCTCTTTATCTTTGGATTCCTATCTAATGATCCGGGGCGTAATCCTGGACGTGAAGAATAAAATACAAAAGGTTTCTTGATTCATTTTCAAATTTTCTTAGTATTTTCTCTATTCACACGTTTCACTAAGATTTTCAAAAATTGAAAAAAAAAAAGAACTAAAAATAATAAAATAGAATATTACTATATAAATAAAATATAAATAAATAAAGTAACCAACGGAAACGGAAAGAGAGGGATTCGAACCCTCGGTACGAATAACTCGTACAACGGATTAGCAATCCGACGCTTTAGTCCACTCAGCCATCTCTCCCAAATGAAAAAGAGAATTACTACATTACACATAATCTAAAGAGTTTTTCTTTCTCTCGTTTCTTTCTCTATTCTATTATTTCTATATAGAGATCCACAAATCAGGAATTTCCTTTATCTAAAAGATGGACTCGAACGCGCCAACACTCGAACAAAAAAAAGAAGCAAGACCTCTTTGTGTTGATTTTGTTCGAAAGGCCCTTCTTATTCTCACGACCCGGCATGGTTAGTACCTAGCCGGGCTCTTTTTTTTTTGTTCCAACAAATTATAATTATAGAGAAATAATGATTTATTTTTTTTTGAAAACAAAAAAGACTTTTTATTATTATATTCAATTCAATATAAAATATTCAAGCAACAACAAAAAGAAAAAATACTATTTCAATTATTTTCTTGTTAGATTTTACCCGAACTAAAAAAAACTATCGATTCTTCTACAATACTTTTTTGTGTTATGATTTTAATGTTTTTTTTGATCCGTATCTAACTTCTTCAGCGAAAACTTTAGTTATTTAATAATTTCAATTAAATAATTTTTTGGAGCCTCTTTTCCGAATCTCATTAAATTTGGATCTACTCGTGAAAAAGTTCAGCACGCTCCTTTTGACGATTCTTTGATAATCCTATCTTGATCATACTCAATTAACATGCTCGACAAAAGGTCCATTTGTATACAATAATCATATTGTAGCGGGTATAGTTTAGTGGTAAAAGTGCGACTCGTTCTATTAACCCTTATAGAGTTAAAGGGTCTTTCGGTTTTATTCATATTCCGATCAAAAACTTTATTTCTTAAGAGGATTCAATCCTTTACCTCTCAATGAGAAATTCGAGAAAAAATACGAATTCTCGTGATTTGTATCCATGAGTCACTTAATAAATTGAAAAATTGGATTATGAAATTGCGAAACATAATTTTTGAATTGGACCAAGACTTCCAATTGAATAAGTATGAGTAAAGGATCCATGGCTAAAGATAAAAAGAAACTTCTAATCGTAACTAAATCCTCCATTTTTTTCTAAAAAAATAAATTGGAGCAAAATAGCTATTCAGCGATGACTTTGGTTTACTAGAGACATCGGCGTATTGTTTTAGCTCGGTGGAAACAAAATCTTTTTCCTTAGGATCCTATGAAATAGAAATAGAGAACGAAGTAACTAGAAAGGTTGTCAGAATCACCTTCTCCTAGAAGGATCATCTAGAAAGCGATTCGTTTTGTCTGTATTCAAATAAAAAGCTGACGTAGGTGTTATGGGGATAATTTTGTTCGTTTTGTTCACCTCTTAGATCTAAGAATTTACTCACTTTCCATAAAGGAGCCGAATGAAACCAAAGTTTCATGTTCGGTTTTGAATTAGAGACGTTCAAAGAACTGAATCGACGTCGACTATAACCCCTAGCCTTCCAAGCTAACGATGCGGGTTCGATTCCCGCTACCCGCTTTTTCTTTTTTTTTTTCGAAATATTCTATTAGAATTCTATTCTAGAATATAGATAATACATTATGACTTGATATTTGATTATGATTAGTGAATCGTTGAATATACAATTCCAAAAATTCTCTCACATATAATCCGATTTTTATGTTTTCAACTCAAGAAAAATACGAAAAAACCGGAATGAACGGCGTCCATTGTCTAATGGATAGGACAGAGGTCTTCTAAACCTTTGGTATAGGTTCAAATCCTATTGGACGCAATTTATTTCCATCTATTTTTTTTATTTCGATAACAAAAAAGACTTTTTGCATAATTTGAACCCGAGACACTTGATTCCTTTTTGAAGATAAGATAAAAGTGACCAATTTATTTATGCTTGCTCTTGAAGTAGAAACCGGTCCATTTGTTCCTGAATAGCTTCTTTTAAAAGAGCTTCTGCTTCTTCAGTAAATGTCTTAGTAGAAGATATGATTTCTTGGAACTGAGGTTTATTGGTTTTTAAGTAAGTACGTAATTCAACAAGAAATTTCCTTACCTGTCCAATTTCTAATGAATCAAGATAACCATTTGTTCCGGTATAAATAGTCATTACCTGTTCTTCTACCTTAAGGGGGGCCGCTTGAGATTGTTTAAGCAATTCGCGTAATCGTTGACCTCTTGCCAATTGATTCTGAGTAGCTTTATCAAGATCTGAAGCAAATTGTGCAAAGGCTTCTAATTCTGCAAATTGCGCCAGTTCCAATTTTAACTTACCGGCTACTTGTTTCATGGCTTTAATTTGAGCCGCAGACCCTACTCTGGAAACGGAGATACCCACGTTAATGGCAGGTCTGATTCCAGCATTGAATAGATCGGCAGATAAAAATATTTGTCCATCAGTAATAGAAATTACATTAGTAGGGATATAGGCCGAAACATCTCCCGATTGAGTTTCAACTATTGGCAAGGCGGTCATACTCCCTTCACCTAAACTAGAATTTAATTTAGCGGCTCTTTCTAAAAGGCGTGAATGCAAATAAAAAACATCTCCTGGATAAGCTTCGCGCCCCGGTGGTCTTCGTAGTAGAAGAGACATTTGGCGATAAGCTTGGGCTTGTTTGGAGAGATCATCATAAATGATTAAAGTGTGTTGTTTACGGTACATAAAATATTCAGCCAAAGCAGCTCCTGTATAAGGAGCGAGGTATTGTAATGTAGCAGGGGAATCCGCCGTTTCGGCTACCACAATAGTGTATTCCATCGCCCCCCTTTCCTGTAAAGTAGTTACTACCTGAGCTACAGAAGATGCTTTTTGCCCAATAGCTACATAAACACATATTACATTTTGGCCTTGTTGATTGAGAATCGTATCTGTGGCTACTGCTGTTTTACCGGTCTGTCTGTCTCCAATAATTAATTCTCGCTGACCACGTCCTATAGGGATCATCGCATCGATAGCAATAAGCCCGGTCTGAAGAGGTTCGTATACGGAGCGCCGGGAAATAATACCTGGAGCGGGAGATTCAATTAATCGAGATTCAGAAGCTGAAATTTCCCCCCTGCCATCAATAGGTTTAGCCAGGGCGTTTATAACACGGCCCAAATAAGCCGCACTCACTGGTATCTGAGCAATTCTTCCTGTTGCTTTTACAGAACTTCCTTCTTGTATCATCAAACCATCACCCATTAATACAACACCAACATTATTTGATTCCAAATTCAGAGCAATACCTATTGTACCTTCTTCAAATTCGACTAATTCACCCGCCATTACTTCATCAAGACCATGAATACGAGCAATACCGTCGCCTACTTGAAGTACGGTGCCGGTGTTTACAATCTTGACTTCTCTATTATATTGTTCAATACGTTCACGGATAATATTACTAATTTCGTCGGCTCGAATAGTTACCATGAGTTTTTCTTAATTATTTTTTGAAAAGAAAAAAATAATGCCTTTTTTTTTTTTTATTTATAGTAGATAAAGTTAGTAGATTTAAAGTAGAAAGACTAATCGGTTATTTCTTTCATCACTCCCAACATGCCAATATTGGCACTAATGGTACGTAAATGCAACTCGTTAGTCAAACAGCTATTCAGAGTTCCTAGAGCCCCTTGCAAGGCTTGTTGGAAAACTCGTTGTCGGACTTGATTAATTGCCCTTTGCTGTTCAAACTGAATCGTTTCATTTTTGTAATTTTCTAATTGTCCCAAAGTCTTATAAGTTGAATTAATTAAATTCAATTTTTCTCGTTCTATCTCAGAGTATCCATTCACCCGAAACTGATCTGCTTCCATTTCTACTTTCCGTAAGCGGGCCCGGGCTTTTTCCAGCTGTTCAATGGCCCCCTCACGCAGTTCTTCTGAATTTCGAATAGTATTCAAAATCCTCTGTTTTCGATTATCTAATAAATCACTTAATGAAAGTAGATTATCTTTCCGTTCATTTTAAAACTTCTATAATCCCTTCCCGAACCAAACATGAATCTTTCGATTCATTTGGCTCTCACGCTCAATTCCTTTAGGGTAAATTCTCATAGATTTTTTATGAATGTAATGAGCCTATCCTCTTCATAGTCCAGAAAATGAAAAAAAAACGAATCGAATGCAAAACCAAAATACTTAGAGGACTCTTCTGACAAAATAAAAAAAAAATATGTAATTGTCAGCAAAGTTGTTTCTTTTTTTTCTTCAGTTCAAATCCAAAAATACTTTTTACTTATACATAAGGCATAGGTCGCCGATTCCGCATTGGATAAAAGATAGAAAATACCCTTTAATAATAAGTGGTTCAAATCATTTTATCGGGATGAGTGCTCTATATCGATAAAATATTCATTTTAAACCCATCTCTATATTAACATAGTGGTAGAAAGGGTACCATGCTGCGTCTAGACTTCAAACGGTTTGCTTTAACCATCTTAACAGCCCCACATTATTGGTTGCTAGAGAATCAAATGGATTTGCCAATTAATCACGAAATGCTGTGGTTCTTGCATATAATTTCTTAAGAAAAGTAATTCGCGAGATCATGCACCTTTCTTTCCTAGTTATAATGGAAAAAGGTACAGCTGATTGGATCCAGCCGATTCTTGAAATAAACAACTCACACACACTCCCTTTCCAAAAAAGATCAATACACCAATCACTACACTTAGATTTATTGGATTTGTTGCTAAAATATCAGTATTAAATCCGAAACTCCCGGCAGATGGCCAGTAGCCCAAAGAAACGAAAGAATCGGTTACATTTTTCATATAATCTCCTCTTATAGATAGACTAAAAGATTGACAAGAGTTCTTTTTCTATCGCTTTGCCCCCCTTTTTAGTCTTTTTTGAAATTCGAGTCAAAAAATCTTCGAGTTATAAAGTATGAACTCCCGCTTGATTGTTGCAACACCTCATAAAAATAATAAAATAATTTCCCTTCGACTACGAACGGGAAGGATGAAAGCGAGTCGGTATACTAATTCCTCATCTACAAATCAGCCCTTCCCGTAAGTTATTTTCTCAATCAATACCGATAAGATTAAACAAAAGGATTCGCAAATAAAAGTGCTAGTGCTACAACCAATCCATAAATCGTTAAAGCTTCCATAAAAGCTAAACTAAGCAATAGAGTACCTCGTATTTTTCCCTCTGCCTCGGGCTGTCTCGCGATACCCTCTACGGCTTGGCCCGCAGCAGTCCCTTGACCAACTCCAGGTCCAATAGAAGCAAGCCCTACAGCCAATCCAGCAGCAATAACGGAAGCAGCAGAAATCAGTGGATTCATGATAAATTCCTCGTACCAACAAAAAGAAATGGTTAATGATACAATCAACCAATGAATTAAATTAGGACCTAATTATTCCATCGATAGGATTCACCCAGTCGAAGTAACTAAGAACTTCGAATTTAAGTAAGAATATTATTGAATCATCAGAACTACTTCGATATCTCTTTTTCGATTTCTATTCACAAAGTTTTTGTGAATCCATAGACCTTTAGTTCTTCCATTTCTCGAACTGTTATTTCAATTCTTACGTCTTTTCTTGATTTCATCAGCCAATTTACAGCCACAACGATATGAAAGGACTTTTATTGGAACCCCACACGCAGTGGTGGGGCAAATGAAATTTTTCTTTAGTTCATATACAACTAGCAATATCTAATATCACATATACATGTCTTTCTTCCATAACGTAAACCATTAGATTCAATCGGATTTGGGAATCAATCCGTTTTTTTAGGAATCCCGTTTTGTTTATCATTATTCCAGCGGAATACAATCTAAATGGGCAAATTAAATTGATTAGCGAGAATTAGTGCATAGAAAAAGATTATTTTATTGATCTAAGTTCAGGCAATTTATTATTTTTCAATATTTTGGTCAATTGTTGAATAAAATCAACTCTAAAATTGTAAAATAAAGGAGAATCCTTTATCCTGTTTTTTAGTTAATCACACACCCTAAACATATATCTTATTCAAATTATGATTTGAATAAGAAGATTGACTCGCCAATAGAATAGAAAGTGAATATTCCTCGAAAAAGGGTAAGATATTAAGTGATTATTTTAGGAAAAAGATTTTTTAGATCTCTTGCCTTTTTTTTTTACAACTCTCTAATATCGTAATTTTTTATTTTTTTGTTCCTATTTCTTTCTAGCATATATAGAGTCTTGTATATTTCTATTCTTTTCTTTAAGTAAATAATATTGAGCCATATATGCGTTGCTTTGCACTAAGCGAAAAAGACTATTTCAATGATGGCCCTCCATAGATTCACCTATATAAGCCGCGGCTAAAGTTGCAAAAATAAGAGCTTGAATACCACTCGTAAATAATCCAAGGAACATGACAGGGATAGGAACCACTGAAGGTACTAAAGAAACAAGAACAACAACTACTAATTCATCCGCTAAGATATTCCCGAAAAGTCGAAAACTAAGTGATAACGGCTTTGTGAAATCTTCTAAGATGTTAATGGGTAAAAGGATTGGGGTTGGTTGAATATATTTCCCGAAATAACTTAATCCTTTTTTGGTAAGACCTGCATAGAAATATGCCACTGATGTGAGTAAAGCCAAAGCAACAGTAGTATTTATATCATTCGTAGGTGCGGCTAACTCTCCATGAGGTAATTCTATGATTTTCCAGGGTAAAAGGGCTCCTGACCAATTAGAAACAAAAATAAATAAAAACATAGTTCCAATAAAAGGAACCCAGGGGCCATATTCTTCTCCAATTTGAGTTTTACTCACATCTCGAATGAATTCAAGAACATATTCGAAGAAATTCTGACCCCCAGTCGGAATGGTTTGTGGGTTCCGAACAGCTATAGTAACTGAACCTAATAAGATCGCAATTACAACCCAAGAAGTAATAAGTACTTGTCCATGTACTTGGAAACCTCCTATTTGCCAATAGAAATGTTGGCCTACTTCCACACCGGATATATCATATAACCCTTTTAGTGTGTTGATGGAACATGATAGTACATTCATATTGTACCTCTGAAAAAAATCGAACTTTAAAAAAAAAATTATTTTGATTCAACCATCTCTTTGTCTACTTGAATAGGATATTTTGAATACCAACTCTTATTTTGAATACTAACTAATCACATAATGTCCCCAATTATTTTTTATCTATTTTAAAAAATTCATAAAAAATAACCGATTCCATAAATCTATCAGATTATCGAAGGAAAAGTTATTTAACTTATTATTAATCAAGGATTTCTTATATAGCTAGAACGGCCCTCACTAATTGCGAATACTAATTTATTAAGAATTAAGCGGATTGAAGATATAGCGTCATCGTTCGCTGGAATCGAAATATCTGCAAGATCAGGGTCACAATTTGTATCGATTAAACAAATTGTTGGAATTCCCAAAGTGATACACTCCCGCAGGGCCGTATATTCTTCGTGCTGATCAATGATGATTACAATATCGGGTAACCCTGTCATATATTTAATCCCGCCCAGATATGTTTGTAGGCGAGATAATTGTCTTTTCACCACAGCCGCATCTCTTTTCGGAAGACGGTCGAGTCTTCCCGTTTTTTGTTCCATTCTCAAGTCCCTGAACTTATGAAGTCTCGTTTCTGTAGTGGACCAATTTGTTAACATCCCGCCGAGCCATTTTTTATTAACACAATGACACCGGGCTTTTATTGCAGCCCATGCTACTGAATCAGCTGCTTTCTTTTTGGTACCAACAATCAAGAACTGTTTTCCCCTACTTGCTGCATCAAAAACCAAATCGCAGGCTTCGGATAAAAAACGAGCAGTTTTAGTAAGATTTGTAATATGAATACCTTTACGCTTTGCAGAGATATAAGGTGCCATTTTAGGATTCCATTTCCTAGTACCATGGCCAAAATGAACTCCCGCCTCCAGCATCTCTTCCAAGTTGATGTTCCAATATCTTCTTGTCATTTCTCCCCACACCCCCCTTTTTCAAAAAAAAAAGAGACGAGAAACCCCGAACTGAAATAAATAATTGTTCCGATGGAACCTTCTCTTCTACCGTAGATTGGCCATAGATAGGCGAATAAGCCATTAGTCTTTTCTATTGCCTTACTATGCAAATGACTGTACCAAATACCTATACAGATAGTCAAAAAGCTGAATCTACTTTTCACTTTTAGGAATCATTAAATCCTATAAATGCTTGTTCTGGTCTATCGTGGAAATTCTTTGAAAACAAAGAATCAAATAATTTTCTGTGGTGAAACAAAATATCTCTCATTTCCCCCTCGAATAGATTGTTTTTTTTTGTTTCCATTTCCAAAGGACTCCTGTTGTGTTGTTTTGAATAGGGCACCAATCCTTTCAACCCTGTACCAACAGGTATCATACCCCCCAAAACAACGTTCTCTTTCAGGCCTTTCAACCAATCAATTCGACCCCGAAGAGCTGCTTTTGCTAAAACTCGAGCAGTTTCTTGAAAACTTGCTTCAGATATAAAACTTTGAGTATTGAGAGACGCTCTTGTTATGCCCAATAAGAGGGCTCGGTAACAAACCGCTTCTTCCAACGCGCGTCCCATTCGTTCTGCCCGTAACAATCCAATTAGTTCTCCCGGTGAAAAAACATTAGACATTCCCTCTTCGGAAACCAAGACCTTTGATGTTATTTGACGTACAATAATTTCTATATGCCTATTATGAATCTGCACTCCTTGGGATCGATAAACCTTTTGGATCTTATTAACCAAAGAGATACGACTTTGCACTATAGTTAGCTCAGCACCAATCAAGAATGCCCACGGCATTCCAAGAATTCTTGTTATACGTTCGTTCCAACCCTCAACCCTCTTTGCTAGATTCATCGATATGGAATCAATCGAACGCACTTCTAACACCTGTTCTACTTTTGGGAGCCCTTGGGTTATATCACCAGATCTCGATTTTTCATATATAAATGTAATTAAAGTATCTCCTTCGTATAGGATTTCTCCATAATGGCCATGAACAGTTGCTCCTGGAGTAGCCAAATAAGGCTTAGCTGATCGTATTACTACAGAGTCAACTTGAACAAGTATAACTTGACCCGATTTTAATTTTAGGTGTGGGGCGTTTTTGGCTATATATATTTTTTCACAAATAAACTGTCCAAGATTCATTATTGTAGATTTTTCTTGACAATAATCGGGGTGGAGAAAATACCAATTCAAATTGAAAATAATGTTACTGCACGGACGGGGGTTATAAAATTTTTTATTTTCATCGATTAAATAATATTGAAATTTAATTACTTGAAAAGTCTGTTTTAAATTGTCAAGTTGCAAATAGTTATTTACCAAGATATGATTATGAATCGTTAAATGGTAAAATGAATAAACATTCGCAATTAGAAGGGCTGTTCCTAAAGGCCTCGACAAATTCTTAATTGGAATTACAGGATCTTTTGTAATTTGAATTGATTCTTTTATCGCATTATGATTGTGATATTTTACATCGTTGAATGGACCCATTCGAAAACAATTGGATGATGACAAAATTATCGACGATTGGAATCCCTTATTTCTATTCAACAACGTATGAATAGTTCTGTTATTTTGATTAAGAGGTTGTTGAATTCTTATTTTGGAATAAATGGAAGAAAACGGATTTATATTGGTGCAATCTGATCCATTAGCGGGGAGAAATCCTGAGCCCGGCCGGTCATTCCTTTTTCCGCTATATGAAATAGTGGATTTCAGTAAGTCGATTCTTAGGAAATGTCGAATCAAACCATTTGCCCTTATTTCAACAAAAGAAGCACGAGCTTCTTGACTATAAGAACTTTTTTTGTCTTGGTCCCAATTCAATACTAAACAAGTCCGAACTAATTGAATATTTGTATCAGAAATTCCTCGAATTGGTTTACCATTCCCATAAAGGATATAATTGACAACTCGAAGTTCCACATTATCCCTTTCCTGCAACAGATCCGGAGGGAAAAGCGTTCCTAAAATTATACCGTCCGTTATTTCATAGGTGACGACAGGGCGAACCAAAACAAAATATTTTTTCTTACTAGGTGTGATCCGTTGAACATACATCCAATTTTTCCATTTTTTGGATTCCTTGGCATTTTGTTTTCCTGTTCCCGGTGGTATCAAAACGCCACTATGTCGGGATACCTTATCTGTCTCTCCAGGAAAATGGATATCTCCAGAAAAGATTTTAAGTTCAATTCTTTTTTTTTTTCTCTCCACTCGGACCAACCCGCCTACTCGGCTTCTTATATTTAAAGTAATTTGTGTATCCACCTCAATGATACTATTGTTCCGTACCATTAGGGAAGAAGATCCAGGGAATATATGCACTTCCTCGGGAATGAAAAAAAAACGATCGACTTTCATTTGGTATTTTGGACTAAATTCCTTACCTCCTCGATACTCAATCAAATCCTCTTTTTTGACGATTGAATCCGTTTCTAGAGTCCCGTGTTTAGTAATGCCCGAACTCTTTCTTCTGTATCGAGGATCGTCCAAATAAGCAAGAATACTATTTCTACGGAAAACGCCATTGATGGGGATTTCAATCAAGATATCCGAGGGAGGTGTTAATTCATTCTCGCGTTTTTGAATCGATTGGAGTGGCATGATGAATCTATTGCTTCGCCTCTTTGAGAATAAATCCGAATTCTGGTAGAGAATGGTCGGATCTACGAGATTATAACGACCGGTACCTATAATTCGACCAAAGTCTGAATAATCAAGAAGCCTATCTTCTTTTTTATCCGAAAAATGAGAAGTAAAGAATTTTTCTCTCGACGGATCATTCGTTCCTGAGAGGTTAGAAGTAGAATTTCTCTTGACAGAACAAGAATGCGCATTTATTTGATCTTGATCCTTGTGGATCGAAAGTGAAACTATACTAGATCTGTGCGGTTCTCCTAATAATATCCATAAATGACTTGTTTTTGGTAATAGATGAACATTTCCATATGTAAATTCGGGTGCATGATACACATCGGTGCTCCAGTGCATTTCTCCGTCTGAGTCAGAATAAATATGTTTTCGAACTTTCTCTTTAAAATGTAAAGTGGATGTTCCTGCGCGAATCTCAGCAATCACTTGTTCTGATTCTACATATTGATCGTTTTGAACTAAAAGAAAACTTTGGGGTGGAATATTTACATTATGTCGACTATCTTCACTTTCAATAGTTACATACAAGTTTATGGAACAGAGAAAGGCGGGATGTCCATGGCGTGTACGTGTTGGATGAACCAAATCTTCATTGAATTTTATTTTTCCATTAGAAGGGGCTCGCACGTGTTCTGCAGTACCCCCCGTGAATACTCCGCCGGTATGAAAAGTTCGTAATGTTAATTGAGTACCCGGTTCTCCAATCGATTGGCCTGCAATAATACCTACGGCTTCTCCCAATTCAACCAGGTCGCCATGAGTAGGACTTCGTCCATAACATAATCGACAGATCCAAGATGCACTCCTACAAGTAAAAGGGGTTCGAATGGTTATTGGTTGTGCTCGAAAGGTTATGAATCGATTTACAAGTCCAATCCCAATGTCTTGATTTCTAGTGGCAATACAGCGTGTGCCCATATATATATCATCGGCTAATACACGACCAATTAATGTTTGGATAAAAATCCTTTCTGGCATCATACCATTCCCAGGACTCACAGAAATACCACGGACGGTGCCACAATCTGTTCGACGTACAACAATGTGTTGAACTACTTCAACAAGTCTACGCGTGAGATATCCAGCATCTGATGTTCGTACAGCAGTGTCCACAACCCCTTTACGCGCTCCGTAGCAAGAAATTATATATTCTGTTAAAGAAAGCCCTTCGCGTAAATTGCTTTGAATGGGTAAATCAATCATTTGTCCTTGAGGGTCCGACATTAATCCTCTCATACCTACTAATTGATGTACCTGAGATGCATTTCCTCTAGCTCCCGAAAAAGACATTATATGAACTGGATTAAAGGGGTCGGTCATTCTAAAATTAGGATTCATTTCTTGTCGCAAATATTCACTTGTGGCATACCATATTTCAATGGATTGACGTAATTTTTCTACTGCGTGTACATTCCCGCAATGATGGTGTTTTTCCAAAATAAAACTTTGTTGTTCAGCATCTTGAACTAGCCATCTCTTCGAGGGTATTGTTAAAAGATCATCAATTCCTAATGAAATGGATGTAGCAGTAGCTTGTTGAAAACCCAAAGCCTTTACTTGATCCAAGATGTGTGATGTATATGCCATTCCGAAGTGATCTATTAATCGACTAATAAGTCGTTTCATGGCAGTTCCGTCTATCACTTTATTGTGAAATACCAGATTGGCCCGTTCTGCCATAAGTACCTCCATATTCTGCTGAGTACGATTCGACAATGGGTTTGAGTCAGTGATTGGAAAACTTCCTTTTTTCGGTCTTGATTCGCGTAGAAATTCCGGAACTATGGTTCGAGTTGAAGTGAAGAGGTCTGTATTCCTACTGGTATCGTAGGATTCCTTAGCCTACTAGTTAGATACCGTATGAACAGGCCTGCGAAAACCCCTGTATGGCTTCTTCAATTTCTCGATAAAGAGAAATATGACCAACAGTGGTTCGAATGTATAGAAAAAGAATTTCTTTTTTTATACTTCTTACTATTAGATAGTGTCCATAAATCTCATAATAATTGCCTAAAGATTCATAGTGAACTTGGATGGGAGTTTCTCTTGAAGAAATAAGGCGTTGATCTAGTCGCCACTGAAGCCACACAGGGCTATCTAAATTGATTCGTTTTTGCCGATAAGCTCCAATTGCATCATAGGAATTAGAAAAAAAAGCTTCTTTCATATGCTTATATTTATTATTGTCACTTCTTTTATTTTGACAGCTTTTGTGATTCCATGGATTATACCTATTTACACAAATACCTCGACGATTCCCGCTCGTTAATACATAGAGTCCAATAAGCATATCTTGGGTTGGTACGGAAATGGGATCTCCAATAGCTGGAGACAAAAGATTCATATGAGAAAACATAAGTAAACGCGCCTCCGCTTGAGCCTCCAAAGATAAGGGTACATGAACAGCCATTTGATCCCCATCAAAATCTGCATTGAATCCTTTACAAACTAATGGATGTAAACAAATAGCACGCCCCTCCACTAAAACGGGTTGGAATGCCTGTATGCCCAATTTATGCAGAGTGGGAGCTCTATTCAGCAATACAGGATGCCCCTGCATAACTTCCTGCAGTATTTCCCATACAATCCGTTCTTTTCCACGAATTTTACTCTTAGCAACTCCTATGTTCGAAGCAAGATGTTGTCTAATTAGACCACGAATTACAAATGTCTGGAAAAGCTCTATTGCTATTTCGCGCGGCAATCCACATCGGTGTAATGAAAGTGAAGGACCTACGACAATGACGGAACGCCCTGAATAATCGACCCGTTTGCCAAGTAGAGTCTCGCGAAATCTTCCCTCTTTGCCTTCAATTACATCTGAAAATGACTTGTAAACTTTATTATGACCGTCCCTCATTGGTTGCCCGCGGATTCCATTATCAAGAAGTGTATCCACAGCCTCTTGTACTAATTTCTCCTGACACATTACTAATTCTCCTGGCGTAGATCTACTTGTTGTTAATAGATCGGTAAGAGTATTGTTCCGATAGATAACTCTTCTATAGAGTTCATTAATATCTGAGCTCATTAATTTACCCCCATCTATCTGAATGATGGGTCTTAACTCAGGAGGAAGAACCGGTAATAGACACAAAACCATCCATTCTGGTTCTATATTTGTTCGAAGAAAATGCTTAGCCAATTCCATGCGTCTAACCAAAAAATCCTTTCTTCTTCCAACCTTTCGATCTTCCCATTCATTCCCCGTGGACCCTTCTTCCCCCAACTCTTTCCATTCTACCAAGGAATTTTCTAGAATAATGCGTAAATCTAGATCGGCTAATTGTTCTCGAATAGCACCTGCACCGGTAGAGATTTCTCGATTGCGAAATGTATCGAAGCCCGGGGTAGTAAAAAAAAGCGGGATGCTATATTTCCAAGATTGGATTTCATATTCGAATAAACCTCGTAATCGCAAGAAAGTAGGTTTTTTCGTTATGGGCCTAGCAAAAGAAAAATTAGGATAGGATCCTATAGGATCTCCCCCTTTCAAAATCGGACGTGAAAGTTTCCTTTCATCCGGCTCAAGTAGGTCCACCAACTAAATAAAGGGGTTCTCGCTTTCAAATTCTAGAAAACCCCAAAACAAAAAGATCTACTCCTTACTCAAGTTCCCAGTGAAGACCAAGCAAGATTTCATCGATTCCGCCTTCTTTTTATTTATTAATATTATTAAGATTTTCTTAATTCGTTATTCAATTTCGACATAAATGAAATGTGGAATTCTTGAGTAGTCTACTTCCCTTCGAATGAGAAATTCCTTAATTAGAATTAAAAAATGAAATTAAAGAATACCTTGGAATTCAAATTCATACATAAGGGATTTACTTGTCTATGTATTGTTCCAGTCGATCTGTTAGGTCCCTACTTAACCTCGACGGTTCTGCCACGATGCCCTTAAAGCCTATACGCGATGGATAGACTCCTGTAACCATGACATATTTGCTTGTTTGAACATAATTTCTTTCGAAAAGAAAGTAAATGATTAATTCCACAAAACAAATAAATCTTTTTTACGAGGTACAAATATAAATTTTTTGATTTGTTCCAAAATTGACCATAGATAAATTCCCCTTTTGATTTGGGAGTATTGATTACACTCCTAAGTCTGAGCTTCGTGGTACTCTTACCGAGTAACATGTCAGATCCAGGGCATCCCAATTGGATTGACTGGGATGACAGTTTCTCATTCCGAATCTGTAAAATCAGAATTTTGATCAAATCACACATCGCAATATACTAGGCCTTCTAATTCTTTAAGAGGTTTATCTAAAAGATTCGCAATATAACTGGGAAGACGTTTTAAATACCACACATGGGTTACTGGGCATGCGAGTTTGATGTAGCCCATTTGATATCTTCGTATCCGAGAATCAACAAACTCGACCCCGCATTGTTCACAAAAATTCGGGTTTTCTTTTTCATCTTCGATTACTCGATAATTTCCACAAGCACAAATTCCACTTTTGATAGGCCCAAAAATTCTTTCACAAAATAATCCATCTTTTTCCGGTTTATTGGTTTTATAATGAAAAGTATAGGGTTTTGTCACCTCTCCAACTATCTCCCCATTAGGTAGGATTTTAGTGGCCCAAGCGCTTATTTGTTGAGGAGAAACTAATCCAATTCGTAGCTGTTGGTGTTTATACCGATCGATCATAGAATACAAATTCGGATTTATTCCGATTAAGCTTCCTTCCTATTAATCTGGAAGTTTTTCTCAGATACAAGAAAATGATTCAGTTCCAGAGCTAAAGATCGTAGTTCTCGAACAAGCAGTCGAAATGATTCGGGAGCATCCTCAGGATTAGGTATTGTTCCTCCAGTGATCGTAGTACCAAGTACTTCTTGACGCGCTCTAATATGATCAGATTTATAAGTAAGCATCTCTTGTAAAATATGAGCAACACCAAATCCTTCTAGAGCCCAAACCTCCATTTCTCCTACCCGTTGTCCCCCTTGTTTTGCCCTTCCCCTAAGGGGTTGTTGTGTAACAAGCGCATAATGTCCACTGGAACGTCCATGGATTTTATCATCAACTTGATGAATTAATTTCAAGATATAAGGCTTTCCTATTATAACGGGTTGTTCAAAAGGGCTCCCCGTCCTTCCATCAAATATTCTGCTTTTTCCTGGATACTCGGGTTCAAATACCCATGGATTCGCTGTTTGCTTACTGGCTTCATATAATTCAGAAAACACTAGTTTTCTGGAAGCTTCTTGTTCATATCTCTCATCAAAAGGCGCTATTCGATAATGTCTGTCTAGGAACCCCCCCGCTAACCCGAGCGAACATTCAAATATCTGTCCTACATTCATTCGTGAAGGTACTCCTAATGGGTTGAAGACCATATCAACGGGTTTTCCATCTTGCAGATAAGGCATATCTTGTCTAGGCAAAATTTTGGAAATGATACCTTTATTTCCATGCCTTCCGGCTACTTTATCGCCTACTTTGATTTCACGTTTCTGTGAAATATATACACGAATCATTTCTGGATTATAACTAGAACCTCCTCTTTTCTGGATCCACCTCACATCAATAACCCGGCCCCTACCACCTATAGGGAGTTTTAAACAAGTTTCTTTTGAAGTAGATACCTGAATGCCGAGTATAGCTCGTAACAATCTATCTTCGGGGGCATACGAGGATTCTTTCACCATTTGGGGCGTTAATTTCCCTACTAAAATATCACCCGTCTCTACCCAAGATCCCAACACCACAATTCCATTTTTGTTTAAATTGCGAAGTAAATGGGCTTCTAAATGCGGTATTTCGTTAGTGATCCTTTCAGGGCCTTGGCTTGTCACATGAGTCTGAATCTCATATTTCCGTATGTGAAAAGAAGTATAAATATCTTCATATACCAAACGCTCGCTAATGAGTACCGCATCTTCAGAATTGTAACCCTCCCATGGCATATAAGCTACTAATACGTTTTTCCCCAAAGCAAGTTCGCCACCAACCGTAGCAGCACCATCTGCTAAAATTTGTCCCTTTTTAATGCATTGACCCCGCCGAACCTGGGGTTTTTGATGCATACAAGTATTTTTGTTGGAACGTTCATACATAACTAATGAAATGCTTAGAGTATCGCCATTCCCAGAGAAAAGGATTTTGTCAATATCTATATAAATGATCTTTCCCCCGCGTTCAGCTATAGCAAGAACCCCCGAATCTAGAGCTGCTTGTCGTTCCAACCCAGTTCCAATAATGCATTTCTCGGACCGAGAAAGCGGAACTGCCTGGCGTTGCATATTAGAACTCATTAAAGCCCTATTTGCATCATTATGTTCAATAAAAGGAATGAGGGAAGCTCCAATAGAAAAATATTGGAAGGGAAAAATACTTCGAAGATGAACCCGTTCCCATGCAATAGTCAGGAATTCTTGACGGTATCGAGCTGGAACAACTTGTTCTTCCTGAATATCCTGATTCAACGCCAAAGAATTTCCTGCTGCTAACATATAGTATTCATCTATATCGGGTGATAAATAAAGCAGCCGTGACCCCGTTGATTTCTCCGAAATGTCATAAAACGGACTTTCTAGAGATCCCCAATAACCCATTCTCGCATGAATTGCTAAGGATCCGATAAGTCCAACATTGATTCCCTCCGATGTGTCAATTGGGCAAATACGACCATAGTGACTAGGGTGGATATCTCGTATCCGAAAACTAGCAGTTCGCCCTGTTAGTCCTCCAGGACCTAAATAACTCAATTTTCTCCCATGAACTATTTGTGTCAATGGATTAGTTCGATCTAAAACTTGAGATAAGGGGTGTAAACCAAAAAAGGATTCATAAGTGGTTGTTAATGGAGTTGAAGTTACCAAATTCTGAGGAGTCGGTATCAATTTATGCCGAATTGCTCCACATATAGTTCCTCGAACCACATTTTCTAAACGAACCAGAGACAATCCGAATTGATCTTGTAAAAGATCCGCTACAGAGCGAATGCGCTTATTTTTCAAATGATTCATATCGTCAAGTGTACCCATTCCAAATTTAAGTCCAATTAAATGATCGGCAGCCGTCAGTATGTCTCGGGGTAACAAAAATGTATTGTTCTGGGGTATATCAAGGTTTAGTCTTCGGTTCATATTTCGTCGACCAATCCTTCCCAATTCACATCTTTGTTGAAAAAACTTCTTTTGTAATTCCTTACATAAGGATTCAGAAAATACCGGATCCCCGCCTACACAAGCAAATTGTTGATAAAACTCCAAAATGGCATTTTCTTTTGATCCAATTTTTTTTCTCTCCTTATCATTCAGAAAAGACAAAAAAATTTCAGGATAATAAACATTGTCTAAAATTTCTCTTAGATTTGAACCCATAGCTGATAATAGAACTAGAATAGATATTTTTTGTTTCCTACTCACGCGAGCCCATATCCTTGCTTTTCTATCAATCTCTAATTCTAATCTTCCTCCCCAATCTGATATTATGGTGCCGGTATAGACCGAAATTCTGTTATGGTCCAATTCTGACCGGTAATAAATACCGGGACTTTGCAGTATTTGATTGATCACAATTCTATATATTCCATTTACTATAGAAGTTCCTAGGGAATTCATTAGAGGAATGTTTCCAATTAAAATAGTTTGTTCTTGCATATCTCTACTGGTTTTCCAAATTAATCTCGCGGATACATATAATTCAGAAGAATATGTGAGTGATTCATACACAGCATTTCTTTCCTTTATCGAGGGTTCTACCAATTGATATTTTTCCAAAAAGAATTGAAATTCGATTTCATGATCTGTATCTTCAATTTTTGGAAACTTATAAAGTTCTTCTGCCAAACCCTGATTGATGAACCTACAAAATCCTTCAAATTGGATCTGATTAAATCCAGGTATTGTAGACATTGTCTCATTTGCATCCCCGAGCATTTTGAATTTCCCTTTTATAAAAAAATCCCATTAAATTATTAAGTACATTCTTCATCGAATTAGATCGATGGTCTAGCACTGATGGAATTTCTATTCTGTTTACTGAATCACATGAAATTTGACCCAACTCCATATTTGAAATGAAATGTCTGAACTACGTATGAACGAATAAATAAAGAGAATTTTCCACTTAAATTGGAAGTTTCAACAGATCAAAATGGAAAGGAATTAATAAAACAATCCTCGAAACGGAATTATGTCATTTAGACTTATTAAGGTCATAGGATTTTGTATAGAATAGCAAAACAAAAAAATAATTCAAATTATACCATTATTATTATGATATTACATATTCGAATTTTAGAAAAATAAAAAGATTCTTGGGAGATAAAGAAAAAAAGCAGATAGAATCCATTTTTTTTTTTTTAGCATTAGGGATTTCGTTATTCAAAAAACGATTCAAAGAGAAGAGAGATATTTGTACTTTACTTATTATTGAGTAGAATATTATTTGAAGTGTATCGTATAATATTGTATAATATAAGAAGGGTTTCATTTATTAAACACGTATACAGATAGCTATAGACTTCTCTTTTATTGCCGGTTCTATTCGGCACAGCCCCGGGCGTGCTCTATCAAAAGAAAATTTCCATTCATGCATGAAATGAAGTAGGATAATTTTATGATAATTCCTTATTGATAATATATCTAAATAATAGATATCTGTATTTCTGTTCTGGGGTTTACATATACTCATATGTTTTGTTATAATTGAAATTGAGAAATCTTTTTTAATTGAAAAATCAATACTGATTAGTTCTGCTTCCATTTTTATGTTGTCATTAGGAAAACACAATTTGAAATTCAAATCCCAGAATCGTTCATGAATTCCAAGTAAGGAGTCAATGGTTCAAATTTCTCGTCTGAAAAATACACATTTTTTTCTCAATAGAAAAACGAGAGAATGTTTTTAGCATTGTGTATTTTCAGATACTATACAATCAAAGGGATGGATCAAATCCAATCAAAAGGGGTATTTCTTTTTTTTTAGTAAATAAAAGGATTAAGGAAAACAGAAGTCAAAATGCAAGTACAATAATAATTCCGTAATCCGGAAAAAATTGCACCTATTTTCTATCATTTTGGCGGCATGGCCGAGCGGTAAGGCGGGGGACTGCAAATCCTTTTTCCCCAGTTCAAATCCGGGTGTCGCCTGAATCCTGAATCACCAAAAAACTCGAAATCATAATCGATTTATTGGATGGATTTCTCAATAGTGTTCGGTAGAACCCATTTTTGACTCTGCGACATTAATTCCACTATTATTACTGAGGAATAATTCCTTCGTATTTATAGAGATTAGGGGACATAATGCACATGGATATAGTAAGTCTCGCTTGGGCTGCTTTAATGGTAGTCTTTACATTTTCCCTTTCACTCGTAGTGTGGGGAAGAAGTGGGCTTTAGAAGTACTACTAATTGAGTTCAGGAATCAAACCCGCTTGTTTTATAGATCGTTCTGCAACGCACTTTGGACTATTTAAAATCAAAACTCTGAATTTGGAATCCCATTGGATTCCAATGGAGTAATCTATGATAGGAATCATACTCTTTCAATCCAAGAGATATTTCTCCCGTCTTTGTACTTCGAAAAGAAAGGGATTCAGATGATTGGAAATTTATTCCAACCTAAAATTCTTCCGAAATTTTCTATTTCAATCAATGGGAATGGGGCTCTTACTATCTTTATAGACGGATACTAAGGAAGTTTTTCTTTTTTTATTTATTTCCCTCTTGACTCTTCAAAAAAGAAGTCGTTTTGTTAAGCGTATACACACTTTCTATAAGAAATGATATCGAGATCGTGGTTGTTTAAGGAGAGACTGGTCAATAATAAGATCTTGCCTCGGGCGGGTTACATATCGGGCATTTACCCTTTGGTTTCTATTCGAATTTTAGAAAGGCGGTTTAGGCTTTATCACCTTATTTCATATGGCGTTAAAAATAGGCGAGGTTTCCCCTTACTTATTAGTAAAAGGAAAGGAATTAGAATCCTAAAATAAGAATTATTTTAGATTGAGCGGAACAAATAGATGTAGCAAATTGGGTCTTATGTCAATTCCATAAAATATATGGAATATATTGATATGGAAATGGAATTAATATACACATATAGGAAGAGAATATTGTAGATTGATATATAGAAACTTAAGCGTTTATCTTTATTCTAGATTACAGCTTTATAGACTAAGAGATAGATAGTATGGTAGAAAAATGAATTTTTCTACCATACTATCTATCTCTTAGATAATTTCCGATTCTAGTGCGCTCATTTCATTTAAGTTAAGACGTGAAATTGGACCCCTTTCATTTTACTTCGTAAATTTTTGATAAGAACTTGGAAGGAAAGTTTGATTCAAATTCATTTGAAAATTCAATCGAATTAATCATTTTGACTGACTGTTTTTACGTAAATGATAAGTAGAAAGGCGGTAGGAACTAGAATGAATAGTGCAGTAGCAATAAATGCAAGAATATTTACTTCCATAATCTCATCGGTTTTTTACTTCGCAATAACTCGGGATTTAATCCCCTAGAGATGATAAATCTTTCGTCTATCGTCTGTAAATTCAATGGATGAATTACCTCTCGATGATCTTGAACCGAATCACTATCATGAATAACAATATCTGATCTATCAAATCAACCCGTCGTCAAGACTTGAATAGTATAACATAGGAAGTTCTTTTATCCATACCGAATCAAAATTTTGATTCCTAACTCAATTACTCCGAAATGATATTTATCATCCGTTTCCTTGTTTTTTCTATAACCCACCTTTGCGTCTTCCTTGGAGAATCTTCTGATGAAGGATCATCAGATTGCCTTTCCACTTCAATTAATTACATAGTTCCGAACCTAACAAACAAAAAAAGCGAGATGGAAAAATAGGAAAAAAAAAAAGAAATCAAGACTCCTTTTTGCTTTGGGAATGCAAGTATACCCCTTGACATTCTTTACTAGTTCATAGAAAGGGAAAAATGGATTTTTGTATTTATTGGATCCGTCGGGACTGGCGGGGCTCGAACCCGCAGCTTCCGCCTTGACAGGGCGGTGCTCTAACCGATTGAACTACAATCCCAGGGAAATAAGGGATCTGGCAGAAATTTGGATTCTTTTTTATCTTCGTATGGGGTCTTTCTAAAGGACAAGGGATTTTCTACTATCTCATGGTAGATTGATGCGGCTTATTGGGCCGAGCTGGATTTGAACCAGCGTAGACATATTGCCAACGAATTTACAGTCCGTCCCCATTAACCGCTCGGGCATCGACCCAGGAAGAATCCATTTCCATTTTTTTTATAGGCTTATTGGTAATCCATGATCAACTTCCTTCCGTAGTACCCTACCCCCAGGGGAATTCGAATCCCCGCTGCCTCCTTGAAAGAGAGATGTCCTAAACCACTAGACGATGGGGGCCAACTTGACCAACCGCCCTCATACTATGATCATAGTATGATCAGTTTTTTGAAATTGTCAATATAATGGAATAATCAGATCCGAGGGATCTTTCTGTTTTTCATAATTGTATAGAATTTTTGGATTCGTCATTCATATTTATGAATCGTTCATTAGAATCAGGATTCTCTATAGAAATCTGGCAGGATCAAGAAGTTATCAAAAATTTTGTTTAAAACTTTTAGTTCAAGGGGACAAGTAGAATCTCTTCATCACATGATTCAATGAAATATCTCAAAATTTTTGATATCGAATTGGTAAGTGTACGTGTATGTTATGTATCAATCAAGTGAATTTTGTTTTAATAAGGATCACCTCAATAAAAGAAATTAGGGCCGGCCTTGTCTTGACACAATTCATTTTACCCCTTGTAGGCAAATCCATTTAATTATAGCCACTATGAGTCTTAGGTATATACTTATATATATAATATATATAATATATGTACATATAGAGATTTTATCTACAGAGTGACTCGTTCGGGAATTAAATCAAATAAGCCCTTTTAACTCAGTGGTAGAGTAACGCCATGGTAAGGCGTAAGTCATCGGTTCAAATCCGATAAAGGGCTTTTATTTTTTCAAAAATTTTTTTCATAAAAGTCCAGTCATAGTAGAGATCTTTTTTTTGGAATACAAAGAGAACTAACCAGATAGATAATAGGTTACCATTATACTGAGTTAGAGTTTAGAGTGTAGTAGTTCTAGTTATAAGGTGGAATATTTGTTCGAGAAATTTTCATGCTTATATGAATAAGCACAAGTCGCCTCTTGAATCGCCAAAGATCTCTATTTTCCATTCTACCCAGCAAATCCCATTGGAAAGATTTGAAATCAACAAAAGAAAAAGTAAGTGGACCTGACCCATTGAATTATAACCATATCCACTATTCTGATATTAAAATTCGATAGAGATTAAAATGAAATTTGAATTAGAACAGTTGACCCGCCTCACTTTTTAATTTCATTTCTTTGTACTTGGAAAGAATTTGTCGATAGTTCCGATTCAATCTTCTTGTTCCTATATTTTATACGGGAACAAGTTGTTATTCCCTTCCTTTACAGGGAACTCTTTCTTTCAAGTCACAAGATAAGAGCCATTTTCACTATCTTTTTTGATTCCAAATCAAGATTAATTTCTATCTAAGTCTATTTAGATGTATAGCTATCAGATTGCGGTTTCATGTACCAAACATTTCTATATTGCATTGCCGCATCTGATATTTTTGTTACGACAGTGTAATGGAGAATGGATGCGAGAAAGATACTTTTCTCTTTTTTCATTAAATTCAATAAAAAAATGAAAGTCTCTTTCTTTCTAAGAGATAAGATTCAATAGAAAAAGAAAAATATTCGAAGCGTCTTTTTGACTTTGACTCGTGGGAAGATGAAGATATACTCTGGAATCTTCGATTTATCTGAAGGAAGAAAGAAAAGAAGATATAACAAAGAAGACACTCAAAGAAAATGAAAAATAAATTAATACAATTATGTATATGCAATTGGAGTAGTTTAATATACATAGAAATTAGAACAGTCTAGAAATATCTTTCTTTTTCTCAATCTCACAAACAAGATCTAAGAATAACAAATAATAATATTAGAAAGAATAACATTAGTTAATCGAAGAAGAGGGGAGGTAGATCGTAGGATCGATTAGTAGTGAGAGATGGGTTCGCCTGTTCCTTGAACAGCTCTTTGAAAAGATTCATCTATCTGATTGATGAGCCATAAGAAGATAGTTCTCAGATACTTAGTAACAAAGAATAATCAAATTGAGTTCGTGAATTTCCCCAGGTCAGTTTGTGGGCCAATAAAGGATTTTCTCTTCGAAACCCGTTGGAAGGGGCAGTGCAAGAGAAATCGTAGAGAAATGATCGAATCTTCAGACGCCCCGAAAATACTATGAGGTGCTCGGAAATGGTCGAAGTCGTTGAATAGGAGGATCACTATGACTATAGCCCTTGGTAAATTTACCAAAGACGAAAATGATTTATTTGATATTATGGATGACTGGTTACGTAGGGACCGTTTCGTTTTTGTAGGCTGGTCCGGCCTATTGCTCTTTCCTTGTGCCTATTTTGCTGTAGGGGGTTGGTTCACAGGTACAACCTTTGTAACTTCATGGTATACCCATGGATTGGCGAGTTCCTATTTGGAAGGCTGTAATTTCTTAACAGCCGCAGTTTCTACTCCTGCTAATAGTTTAGCGCATTCTTTATTGTTACTCTGGGGTCCTGAAGCACAAGGAGATTTTACTCGTTGGTGTCAATTAGGCGGTCTGTGGACTTTTGTTGCTCTGCATGGCGCTTTCGGACTAATAGGTTTCATGTTACGTCAATTTGAGCTTGCTCGATCTGTTCAATTGCGACCTTATAATGCAATCGCATTCTCTGGTCCAATTGCTGTTTTTGTTTCTGTATTCCTGATTTATCCACTAGGGCAGTCTGGTTGGTTCTTTGCACCTAGTTTTGGTGTAGCAGCTATATTTCGATTCATCCTCTTTTTTCAAGGATTTCATAATTGGACGCTGAATCCATTTCATATGATGGGAGTTGCCGGTGTATTGGGGGCTGCTTTGCTATGCGCTATTCATGGTGCTACCGTAGAAAATACTTTATTTGAAGATGGTGATGGTGCAAATACATTCCGTGCTTTTAACCCAACTCAAGCCGAAGAAACTTATTCCATGGTCACCGCTAACCGCTTTTGGTCCCAAATCTTTGGGGTTGCTTTTTCCAATAAACGTTGGTTACATTTCTTTATGTTATTTGTACCAGTAACCGGTTTATGGATGAGTGCTCTTGGAGTAGTCGGTTTGGCCCTGAACCTACGTGCCTATGACTTCGTTTCTCAAGAAATTCGTGCAGCGGAAGATCCGGAATTTGAGACTTTCTACACCAAAAATATTCTATTAAACGAAGGTATTCGTGCTTGGATGGCGGCTCAAGATCAGCCTCATGAAAATCTTATATTCCCTGAGGAGGTTCTACCACGTGGAAACGCTCTTTAATGGAACTTTATCTGTAGCTGGTCGTGACCAAGAAACCACCGGTTTTGCTTGGTGGGCCGGAAATGCCCGACTTATTAATTTATCCGGTAAACTACTAGGAGCTCATGTAGCCCATGCCGGATTAATCGTATTCTGGGCGGGGGCAATGAACCTATTTGAAGTGGCTCATTTCGTACCAGAGAAACCTATGTATGAACAAGGATTAATTTTACTTCCCCATCTAGCTACTCTAGGTTGGGGGGTAGGACCCGGGGGAGAAGTTATAGATACCTTTCCATACTTTGTATCTGGAGTACTTCATTTAATTTCCTCTGCAGTATTGGGCTTTGGCGGTATTTATCATGCACTTCTGGGACCCGAGACACTGGAAGAATCTTTTCCATTCTTCGGTTATGTATGGAAAGATAGAAATAAAATGACCACAATTTTAGGTATTCACTTAATCTTGTTGGGTCTGGGTGCTTTTCTTCTAGTCTTCAAAGCTCTTTATTTTGGGGGCGTATATGATACTTGGGCTCCGGGAGGGGGAGATGTAAGAAAAATTACCAACTTGACCCTTAGCCCAAGTATCATATTTGGTTATTTACTAAAATCCCCCTTTGGGGGGGAAGGATGGATTGTTAGTGTGGACGATTTAGAAGATATAATCGGAGGACATGTATGGTTAGGTTCCATTTGTATACTTGGTGGAATCTGGCATATCTTAACTAAACCCTTTGCGTGGGCTCGACGCGCCCTTGTATGGTCTGGAGAGGCTTACTTATCTTATAGTTTAGCGGCTTTATCCGTCTTTGGTTTCATTGCTTGTTGTTTTGTCTGGTTCAATAATACTGCTTATCCTAGCGAGTTTTACGGACCTACTGGACCAGAAGCTTCTCAGGCTCAAGCATTTACTTTTCTAGTTAGAGACCAACGTCTTGGGGCTAATGTAGGATCGGCTCAAGGACCTACTGGCTTAGGTAAATATCTAATGCGTTCCCCGACCGGAGAAGTCATTTTTGGAGGAGAAACTATGCGTTTTTGGGATCTGCGTGCTCCTTGGTTAGAACCTCTAAGAGGTCCAAATGGATTGGACTTGAGTAGGTTGAAAAAAGACATACAACCTTGGCAAGAACGACGTTCCGCAGAATATATGACTCATGCTCCTTTAGGCTCTTTAAATTCTGTGGGTGGTGTAGCTACTGAGATTAATGCAGTCAATTATGTCTCCCCTAGAAGTTGGTTAGCTACCTCTCATTTTGTTCTAGGATTCTTCCTTTTTGTGGGTCATTTATGGCACGCGGGAAGGGCTCGTGCAGCTGCAGCAGGATTTGAAAAAGGAATTGATCGTGATTTTGAACCTGTTCTTTCCATGACCCCTCTTAATTGAGATAAGACAGGAAATCTAATGCTTGAATTGAAGTAGGAATCACTTTGATTTCATCATATATATTGGGATCAGGTTATACTTAAAAAGTATTCCTTTATTCTTTTTTTTTCAACTCATTTCTATCTAATCGATTTTTCTATTTTTTCTGGCTTGGCTAGGTGGGATAGCCGAGCCATTCCCCCTTTCTTTATGATACCAATCCGGGCAAAACCAATAGAAACAAATTGATTCAATGAACAAAAAAGGGGAGAGAGAGGGATTCGAACCCTCGATAGTTCTTTGTTCAAAACTATACCGGTTTTCAAGACCGGGGCTATCAACCACTCAGCCATCTCTCCAAAAGACAATTTTTATTTTATTCCTCCGAATAGAACATGGCCATAGGGGGTATCTACCCCTACTATCTGTAGAAATCTCACTGTAGAAAGATCTCAGGCGTGAATCTACTGATCGATCCATTTATCCATATATAGAATCCAGTATGTCTATTTGTGAAATAAAAAAGAAAATCCCATTTCCCCTGACTCGATGTATGAATAGAGTCCTCAAAGGGGTAGTAATAAGTCCAATCGATTCGTGGTAAACTAAAATCCCTTGATGATCTATTTTCTTACACTGATAGAGGGATCAAATGGTATAGTTTATTTGTTGGTATCTTGGAGGATTAAAAGCATGACTCTTGTTTTCCAATTGGCTGTTTTTGCATTAATTGCTACTTCATCAATCTTATTGATTAGCGTACCTGTCGTATTTGCTTCTCCCGATGGTTGGTCAAGTAACAAAAATGTTGTATTTTCCGGTACATCATTATGGATTGGGTTAGTCTTTCTGGTGGGTATCCTTAATTCTCTCATCTCTTGAACCTGCTGGTTCCAGATCCAAAACCGAAACGACCCCCCTAAAAAATTTTTTCTCGGTTGTGAGACACATTACAATTTAATATCAAGTCCCCAGAAGAAAAAGAAAATTAGAGGGGGGTCAAACTTCTTGGATGAAAAAAATACAATTCATTAGATTCAAAAAATGATTGGAAAAACTCTGAAGAGAGTCTCTGGCCTGATACTGCACAAATATAATCTAGGTTATCATATACATATATGTGATGATATATTGTGTATCATGAACAAAAAATGCGGATATGGTCGAATGGTAAAATTTCTCTTTGCCAAGGAGAAGATGCGGGTTCGATTCCCGCTATCCGCCAAATATCAAATATAAAGTAATTTTTTTAATATGCTAAAGGATTGGGTATAGCTAGTCATGATGGTGTAGTGAGTCTATCCACTCTTTTTTCCCCTTCCTACCCCCCCAAAAAAAAAGGGTCCTAGTTAACATTAACAGAGCCAAACCCCAAATTTTTGGATAAAAAAAAAAAAAAGATGTTGCGGAGACAGGATTTGAACCCGTGACCTCAAGGTTATGAGCCTTGCGAGCTACCAAACTGCTCTACCCCGCGCTGAAGAGAAGAAGTCAAAACTAATAGACAAAGAAGGATTGAATGTGCCCCTCTACCATATCTGTACAAATAGAATAGTACATTTATACAGAATGGTAAAGAGGCCATTTATGATCATCGACTATAGAAATGAAAGGTTAATCCTTACCAACTCGATCTTGTTGCTCCTGGCACCAAACATGCATGAACCATTTCACGAAGTATGTGTCCGGATAGTCCAAAGTCTCGATAGTTAGCTCTCGGCCTTCCGGTCGAAAAACAACGGAGATGCAGGCGTGTAGGTGCACTATTACGTGGTGGGGATTGTAACTTTCCATAAATTTCCCATTTGTCACTTAATGACGGAACTTGACTTATTTCTTTTTTTGAGGATCGACGAATCAAATGATATTTATGTTCCAATTTTTGCCTCTTCTTCTCCCTCTGAATCAAACTTTTCCTTGCCATAATGGTTCAGGTCCTATTAGTATCCATGATACAAGTCGAATCCTAGATGTAGAAATATAAGAAGGCAGGCCTTCTCTCCGTCGAAAAAAATGAGATTATCGCGAATATAACCCATTCAAAAATTAGCCAAATTTTCCCGACGTAGAGGCAATCAAGAAAGCTGCATAAGTGAATATATAACCTACAGAAAAATGGGCTAATCCAACCAATCTTGCTTGCACAATAGAAAGGGCCACGGGTTTATCTCTCCATCGAATCAAATTCGCCAAAGGTGTGCGTTCATGAGCCCATGCTAAAGTTTCAATCAATTCTTGCCAATATCCCCGCCAGGAGATTAAGAACATAAATCCAGTAGCCCAAACAAGATGTCCAAATAAGAACATCCATGCCCAGACCGATAAACTATTCATACCAAAAGGATTATATCCATTGATAAGTTGTGAAGAGTTTAACCATAAATAATCTCTTAGCCAGCCCATCAAATAAGTGGAAGATTCATTAAACTGTGAAACGTTACCTTGCCATAATGTGATATGCTTCCAATGCCAATAAAAAGTAACCCATCCAATAGTATTTAACATCCAAAAAACGGCTAAATAAAATGCGTCCCATGCCGAAATATCACAAGTACCCCCTCGCCCAGGGCCATCGCATGGAAAACTATAACCGAAATCCTTTTTATCTGGCATTAACTTGGAACCCCGTGCATCTAAAGCACCTTTTACCAAGATCAATGTAGTTGTATGTAAACCAAGAGCAATAGCATGATGGACCAAAAAGTCTCCGGGCCCTATTGTTAAGAATAATGAATTAGTATTCTCATTAATAGCATTTAACCAACCGGGCAACCAGATGCTTCGACCCGCATTGAATGCCGGGCCGCTCGTTGAAGATAAAAGTACATCGAACCCATATGAAGTTTTCCCATGAGCCGATTGTATCCATTGAGCAAATATGGGTTCGATCAAAATTTGCTTTTCCGGAGTACCAAAAGCAAGCATGACATCATTATGAACATAAAGTCCCAAGGTATGGAATCCCAAAAAGAGGCTGGCCCAACTTAAATGAGATATGATAGCTTCCTTATGGTCTAACATTCTTGCCAATACATTATCTTCGTTTTGCTCCGGGTTGTAATCTCTAATGAAAAAGATAGCTCCATGAGCAAAAGCCCCTGTCATGATGAATCCTGCGATATATTGGTGATGGGTATATAATGCAGCTTGAGTAGTAAAGTCTTGTGCTATGAATGCATAAGCAGGTAAAGAGTACATGTGTTGCGCTACCAAGGAGGTAATAACCCCTAAAGAAGCTAGAGCAAGACCTAATTGAAAATGAAGCGAATTGTTGATTGTATCATAAAGACCCTTATGCCCACGCCCCAATCGCCCTCCTGGAGGAATATGTGCATCTAAAAGATCCTTGATACTGTGTCCAATCCCGAAATTAGTTCTATACATATGACCAGCAACAAGAAAAAGAAATGCAATAGCTAAATGATGATGAGCCATATCAGTCAACCACAAACTTTGTGTTTGTGGATGGAATCCTCCAAGAAGGGTTAGAATGGCAGTTCCTGCTCCTTGGGAGGTCCCAAATAAATGACTACTCGAATCAGGGTTTTGAGCATAAAGATTCCACTGACCTGTAAAAAGTGGGCCTAACCCCTGGGGATGCGGTAATACATCTAAGAAATTATTCCATCGAACGTACTCCCCTCTGGATCCAGGAATAGCGACATGTACTAAATGTCCTGTCCAAGCCAAGGAACTTACGCCGAAGAGTCCTGACAAATGATGATTCAGACGAGATTCGGCATTTTTGAACCACGAAACGCTCGGTTTCCATTTCGGTTGTAAGTGCAGCCAACCTGCTATTAAGGATATGGCAGAAAGAAATAATAGAAAAAGAGCTCCGGTATAAAGATCTTCATTAGTACGTAAACCGATTGTATACCACCACTGATAAACACCCGAATACGCGATATTCACTGGGCCAAAAGCACCCCCTCTAGTAAAAGCCTCCACGGCCGGTTGACCAAAATGAGGATCCCAAATTGCATGAGCAATAGGTCTTACGTGTAAAGGGTCTTGTACCCATGATTCAAAATTTCCTTGCCAAGCTACATGAAACAGATTTCCGGAAGTCCACAGAAAAATTATTGCTAATTGACCAAAGTGGGAAGCAAAAATATTCTGATAAAGACGTTCCTCAGTAATATCATCATGACTTTCGAAGTCATGTGCGGTAGCAATACCAAACCAAATACGACGAGTAGTGGGGTCCTGAGCTAACCCTTGGCTAAACCTTGGAAATCTTAATGCCATAATGCCTTTCAAATCCTCCTAGCCATTATCCTACTGCAATAATTCTTGCTAAGAAGAACGCCCATGTTGTGGCAATTCCACCCAGAAGGTAATGGGTTACTCCTACAGCACGTCCTTGTACAATGCTCAAGGCTCTCGGCTGAGTAGCAGGAGCAACTTTTAATTTATTATGAGCCCAAACGATAGATTCAATAAGTTCTTGCCAATAACCACGTCCACTGAATAGAAACATTAAACTAAAAGCCCATACAAAATGAGCACCTAGGAAAAAAAGGCCATATGCAGATAATGAAGAACCATAAGACTGAATTACCTGGGATGCCTGTGCCCATAAGAAATCCCGGAGCCACCCATTAATAGTAATAGAACTCTGCGCGAAGTTTCCTCCCGTGATATGAGTTACTACCCCTTGATCGCTTATACTGCCCCAAACATCTGACTGCATTTTCCAGCTGAAATGGAATATTACTACCGAAATCGAATTGTACATCCAGAATAGTCCTAAGAAGACATGATCCCAAGCCGATACTTGACATGTACCCCCTCTTCCAGGCCCATCACAAGGAAAACGAAAACCAAGATTTGCTTTATCTGGTATCAACCGGGAGCTGCGAGCAAATAGAACACCTTTCAGGAGTATCAATACCGTGACATGAATCGTAAATGCATGGATATGATGTACCAAAAAATCCGCGGTTCCTAACGGAATAGGTAACAAAGCCACTTTGCCACCCACTGCTACTAAATCACCACCCCCCCAGGTTAAACTGGTACTTGCCGTTGCACCAGGAGCCGTTGCACCGGGTGCTAAAGCATGAGTATTTTGTATCCATTGGGCAAAAACGGGTTGTAATTGTATAGCGGTATCTGAAAACATATCTTGAGGACGCCCTAAGGCACTCATCGTATCATTATGAATATACAAACCAAAACTGTGAAAGCCCAGAAAAATACATGCCCAGTTGAGATGTGATATTATTGCATCACGATGTCTAAGGACACGATCTAATAGATCGTTGTATCGAGTAGTTGGATCATAGTCTCTTACCATAAAAATGGCGGCATGCGCAGCAGCACCGACTATGAGAAATCCACCAATCCACATGTGATGTGTGAACAATGACAGTTGTGTACCATAGTCAGTAGCTAGATATGGATAAGGGGGCATGGAATACATATGGTGAGCTACAACAATGGTTAAAGAGCCTAACATGGCTAAGTTAAGAGATAATTGAGCATGCCATGATGTTGTTAGGATCTCATATAGTCCTTTATGGCCCTGGCCTGTAAATGGACCTTTATGAGCTTCTAAAATGTCTTTTAGCCCATGACCAATGCCCCAGTTGGTTCTATACATGTGACCCGCTATCAGGAACAGAATAGCAATCGCTAAATGATGATGTGCAATATCGGTCAACCATAGACCTCCAGTTACTGGATCTAATCCTCCACGAAAAGTAAGAAAGTCCGCATATTTTGACCAATTCAAGGTGAAAAATGGGGTTGCTCCCTCGGCAAAACTTGGATAAAGTTGAGCCAAAAGATCGCGATCCAAGATAAATTCATGAGGGAGCGGTATCTCTTTAGGATCTACTCCAGCGTTTAGAAATTGGTTAATCGGTAAAGATACATGTACTTGATGCCCCGCCCAAGAAAGAGACCCAAGTCCCAGTAGCCCCGCTAAATGGTGATTCAACATAGATTCTACATCTTGAAACCAAGCCAATTTTGGGGCCGCTTTATGATAATGAAACCAACCAGCAAAAAGCATTAACGCTGCAAAGACCAATGCACCGATTGCGGTACAATAGAGTTGTAATTCACTAGTTATTCCAGATGCTCGCCAAATCTGAAAAAAACCAGAGGTTATTTGTATTCCTCGGAAACCCCCGCCCACATCACCATTCAATATTTCTTGGCCCACTATTGGCCAAACCACCTGAGCACTTGGCCCAATGTGGGTTGGATCACTTAGCCACGCTTCATAATTGGAAAAACGAGCACCGTGGAAATACATGCCGCTCAGCCAAAGAAAGATGATGGAGAGTTGGCCGAAATGGGCACTAAATACTTTTCGAGAGATCTCCTCCAAATCACTGGTATGGCTATCGAAATCGTGAGCATCAGCATGTAGGTTCCAGATCCAAGTGGTAGTATCAGGTCCTTTAGCTATTGTTCTTGAAAAATGACCCGGTTTGGCCCATTGCTCGAAAGAAGTTTTTACGGGATCCTTATCCACCAAAATTTTTACTTCTGGTTCCGGCGAACGAATAATCATTGAGTCCTCCTCTTTCCGGACAACACATACAAAGAGACCTGCCAACAGTCAAATAATTAGTAAACCTTTGAGAGATATTTCGATAATTAGAATGAGTTTGTTTCTCTTCTAGTTTTCTATCTCCCATTTATCTATTTTCTTTAGTTCTTTACTAGAGCAATTATGATCTGTAAGTTGATCCGGGGCAAGTGTTCGGATCTATTATGACATAGCCATGAGGCGCTCAACGGACCTTTTAATCGCATAAAACCTTTTTGTAGCTTTGAATTGATGCAAAAACGATCTTTTTGTACAACCCGATGATATGAATTCATCTATCCCAAACCACGAAAGTAGCCATTGATCATTGATAAGAAACATCACAATATATTGAATATATATTATTGATATATATTGAATATTGAAATAAATTTGAATAATTTAGTTGTTAATTTTAGATATTGAATTAAAATTGAGGGTTCTTTCTATTAGTTTTAATTGAAATTTGTTTTATTAAAATTAATAAAAAGAAAAACTCTATTTTGTACTCTATCTCTTATTTTATCCTTACAAAATACAAAATATCAGATCAAATAGAATGTTTAGAAGGGATATAATGAAATTCTTTGATTGGCTCTTTCCCCAAAACAGAGGAATGATCCATTTTATTTATTTGACTGATGAGACCAAAAAACAATACCAATTAATATGAATTATAAATTCATTTTTATTATAACAAATAATAATTAAATATTATAAAATAAATATAAATAAAAGGCGCCTTCTTTGACTTTTATTGTTTTTTTATTTTTTATTCGAAACGCCCTGTGATCTTCAACCAATTATGTGCTTCAATATAATTACCAGGAGTAAGTGCTATAGCCTGTTTCCAATACTCAGCAGCTTGATCAAACCAAGCCTCCGCAATTTCAGAATCGCCCTGGTGAATGGCCTGTTCTCCCCGGTCGGAATAGGTGGATTAATTCCTTCCCTTAGAACCGTACTTGAGAGTTTCCTACCTCATACGGCTCATCAATTCTTTTTTTAGTGTCCCGTTATCATATCTAACGAATGGGATTTCTCGCGGATGTACCCCATTTTTCGGGTTAACCAAAGAGGTTCATTACATGAGTTTTAAACTGAAATTTGGAGTGATAATCTGTTTTATTTCGTTTTATCTTTTTTCCCACCTTCAGAAGAAAAAATGCCCCTATCATTAGATTTTCTGAAAGGTAACTATCTCGGTTTCGTATATAAATTTATATAGAATCTTTGAAAAAGACTTTCTTTCCTAAGAAAGAACTTACTATCTTTGGGATCTGATCCTACACCGCTGCTCAAGACTTTAGTGGATCAACTCTATTACATAAGTGGATTCCTGGTTTTTATCTCACATCACGAGATAAGTATATCTACCATCATGACATAAGTACGCAGTTATTATTGGCCCCCCATCTCGCCAATTGATCTTTACGGTGCTTCCCCCCACCAATTAGATTCTTTTTTTTATCCATAGAAAAAAGTAGCTAGGTATATCTATTTATTTTATTTTCTTCATATTTCAACTTTTATGAATATAAAGTTTCTTTCTTTGCTACAGCTGATAAAAATCGTTGTTTTAGACGATCCATATGTAGAAAGCCTTTTTTTTGTTTTTCTTTTTTTACTTCTATAGTGAAGATAGTCGCACGTAATGACAGATCACGGCCATATTATTAAAAGCTTGTGGTAAGAATGGATTTCGTTCTAGTGCTCGAAAATAATATTCCAAAGCTTTCGTATGTTCTCCATTACTTGTATGGATAAGACCTATATTATAGAGTATATAACTTCGATCGTAGGGATCAATTTCTAGTCGCATAGCTTCATAATAATTCTGTAAAGCTTCTGCATAATTTCCTTCGGATTGAGCTGACATCCGTTACGGTCGCCATTCAATTAAAAGAATCTCCGTTCCAGAACCGTACGTGAGATTTTCACCTCATACGGCTCCTCCCTTATGTGCATAAGGAGAATATACATGAAATCAAAAAGATGAAAATATTCTCATTATGGACTGAGCGGGGCTAGTGTTTTTACAAGAAATCTCTAGCCAACCTTCCTGCAAGAGATCTTTTCTTAACATTAAGACTAGATAGAAATGAGAACTCGAGCAATTTCTTTGTTTTCAACGCCTCCTAATTTCCAGGAATTAGTCACTTCAAACAACCTTCGATGGTTATATTGGTATCCAAAGTACGAACGAGATGGATGTTTGTTGTCCCAACCATTCTTTTAGTCCCGAGCCCAATAAGGAAAGGGGTCATTTCTAACAAGGTTTTGTGTTGTTGATTCCTAGGTGTAGTGCTTCTTTCCTTATGCTGTCCGTTGGTACTAGTGGAGTAGGATTGCCCCATAATACAGAACCTCTAGGTGTAACCTTTCGCTCAATACTAGAATCAAAAATGGAAACATAGGATCTGAGGTTGCATTAATCGAGGATACACGACAGAAGGAATTGTTCTATTTCCAAACTTCACCTTCAACAAGCGTAGATTTTTTTTCAAAAAATTTCCCGAATCACGTGTCTTTCTTGTAAGACCGAGAGAAATTCAATAAAAAAAAAGAATCAAATCACACCATCTCTGTAATAGGTAAATGCCTCCTTTTCTCCTGAAGTTGTCGGAATTATTTGCAATAAGATATTGGCTACAATTGAAAAGGTCTTATCAATAAAATTTCCATTTATCCGTGATCTAGGCATAGCCAGCAATCCATTTTCTAATTCTTCTCATTCCCTCTCGTAGGAAAATGATCCCACAAAGAAAAGAATTGTACAGTACGAAATAACATAAAAATAGATTGATTTGAAAAAAAAATGATGGGCTTTCTATTCCAATTGTTCCTTTTTGACAGGAATCAATAAGAAATAGTCGAACCCGGTTCGATTTCATCCTAATGTAGTAGTATACCAATGAAGCGAACTATTCCGATTTCGCTGAAGTTACAGATTCAAATAACTCGAGAATTTTTGGTTGAATTATGATTCAAATCATCCTATGATGAAAATAGAATAACCACCTCTTTCTTTATTTTATGTACATAGCAGGTATACAATCCACTATACAAAATGTTTTCTCAATTTAGAATAGAAGAGTGAGGGAAGGGGTTTGTTGTTGAGAACTCTAAAGCCGGAAAGAAATTTGAGAATTTGTAAGATATGGAATCGTAGTCTATATAGCATTATGATAGAAAGATATCCATTAACCCTAGTCTAAAAAATCTAGACCTATCAATCAGTTGATTCGTTCTAATTCAGTGATTTAATCGAGTCGAATATAGTAGAAGTCATTTTTGCAAACAAGAACCCCCCTTTTTCGAAAAATTAGAAATAAAAAAAATTCGTAAGAAAATAATTGTCTTGGGGCCTCGAAAGATCTTTTTTTACTTTGATGAAAAATTTTCTATTTTTATTTGTAATATTATAGTTAAAATGGATTGGTCATACCTATCCAATAATCTAGAATCGAATATAAAGAACTCACTATTCACTCGGTTGTTGATTCATAATCATTATGTAGGAGAGGTGGCCGAGTGGTTCAAGGCGTAGCATTGGAACTGCTATGTAGGCTTTTGTTTACCGAGGGTTCGAATCCCTCTCTTTCCGCACCTTCACTTAATAGATCCGTTTTATTAAAAATATCGAGCAATGGAGACCTTTATTCCACCAGTTAAATTTTTCATTGATATAGATTCTCTATTCCCAATTGCCGCGACTAGGAAGAATACCGGAAAGAATATGAAAATAGCCCCTATGATACATAAATGAGAAAAAATCGGAATCAAACCCGTATTTTGCTTACTTAACCTTAGGTTAATTTAATTTGATAAAAGGAAATAAAATTGCCCGAACCTCTCCTATTTTATTTGAGTTTAGGTTTAATTAAGTTTGACGAGAATAATACTCTACGACTAGCAATTCATTTATTTTTAAACCGACCCATTTACTATCTATTATTTGATTGACCAGTCCTTTATATTGGACTGGGTGAAGAGTCAAATGGTTTGGCACTTCCGCCTGAGGGGAAGAGTTGAGAGAATTTTGAACCAGAGTTTTGGATTTTTGTTCATCCTTCGCCATAATAATATCTCGAGGTTTGCAGCGATAACTTGGTATATCTACTATACGCTCATTCACTAAAATATGTCTATGGTTAACTAATTGGCGGGCTGCGGGAATAGTCGAAGCCATACCCAATCGAAAAAGGATGTTATCCAAACGCATTTCAAGTAATTGTAGTAAAACTTGACCTGTTGACCCCTTGGCTTTTCCGGCGATATGAACGTATTTAAGTAATTGTCGTTCTGTAAGACCATAATGAAAACGCAATTTTTGTTTTTCTTCTAGGCGAATACGATATTGAGATTTTTTCCCGGAACGTGGTTGGTTTCTAAGATCACTCCCGGCTTTAGGCCTTTTATTAGTTAGTCCTGGTAAAGCCCCCAGGCGACGTATTTTTTTGAAACGAGGTCCTCGGTAACGCGACATAAAATAAAGACTCCTTAATTCTTATTTAGAATTCATTTCATTCTTTTTTTTTTTTTATTTGATTTTACAGAATAAATCGAAACTCAAACTGAACTAAATGAAGCGAAGTTTGCTGAAGTAGTGTACTTCTACTATTACTATACAGAAGAATGAGATACATTGGATAAATAGTCAAACTTTCTATTAATATCTATTATTATATATATAATAATAGATAAGATCCTTTTCCTGGCATAGTCATGAGTTCCCCCTAGAACTTCCAAAATTCATGGATTTTGGAAAGGGGGGAAGACACTTTTCAATATTCTTTGATTTCAAAGGAAGATTCTCCATTTTTGAAAAATGGAATAAAAAAATGAAAAATATAAAAAAGCCGGCTATCGGAATCGAACCGATGACCATCGCATTACAAATGCGATGCTCTAACCTCTGAGCTAAGCGGGCCCATATTATAGTAATAGAAATTTTCTATACATAGGAATTCAAGACACTATTACTCTAAGTATAGTGTCTCTAGAAATCTAGAAAAGAATAGAATCCATAATTACCAATAAATATTGGATATTATAGAACATAACGATTTCTATAGCGATATAAAATTTTTGATTTCTTTATCACAATTCTAAATTCGAATAGAATAATATTGGATAGTCAATCTTAACTATTTTTAGATAGTCAAACTTTTTTATTTTGAATTCACATGATATTTGAAATTCTTTTTGTTACACTTCTCCATTTTCTATCCTACAATATTTCTCTATATTTCTTCCTAATTTGGTTGATTAATTATAACTAATCAAACATTCCTCGGCTTTCATTCGTAAAATAAAAGGGGAAGTTAAGAAGAAAAAAAGAATCGAACCTTTAAGTATCCCAATTGCATGGGAAAAATGGCATGAAGAGAAAGATATATAAAGGATATATATCAATCTATATTGAATTGCCGATACAGAAATGATAAAATTCAATTTGATTCAATCAAATACGGGTTTCCTATAGGTAAGCAAAAAAGACTTTTTCGAGATAGTAATCGCTATCTAATAAATTCAAAGGTTCTAGTATAAATGAAAGAAAAAAGGAATAATATTTTAATAAAATCTTAATCTCAAAACAAAAGACGGGGATATGGCGAAATCGGTAGACGCTACGGACTTAATTAGATTGAGCCTTGGTATGGAAACTTACTAAGTGATAACTTTCAAATTCAGAGAAACCCCGGAATTAATAAAAATGGGCAATCCTGAGCCAAATCCTGTTTTTTCAAAAAAAAGGATAGGTGCAGAGACTCAATGGAAGTTGTTCTAACAAATGGAGTTGACTGCGCCGGTAGAGGAATCTTTCCACGGAAACTTTAGAAAGGATGAAGGATAAACCCATCTATTGAATACTATATCAAATGATTAATGTTGGCCCGAATCTGTTTTTTTAATATGAAAATGGAAAAATCGATGTGAATTTATTTCACGTTGAAGAATAAATCGAATATTCATCAACTCATTCACTCCATAGTTCGATAGATCTTTTAAAGAACTTATTAATCGGACGAGAATAAAGATAGAGTCCCATTCTACATGTCAATACCGGCAACAATGAAATTTATAGTAAGAGGAAAATCCGTCGACTTTAAAAATCGTGAGGGTTCAAGTCCCTCTATCCCCAAAAAGCCTATTTGACCCCTAAAATATTTACCCTATCCCCCCTTTTCGTTAGCGGTTCCAAATTCCCTTATCTTTCTGATTCTTTGACAAACGTATTTGGGTGTAAATGACTTTCTCTTATCTTATCACATGTGATATAGAATACACATTGCAAATGAAGCAAGGAATGCCGATATGAATGAATACCATTGATTGAAATTACAGGACTTGGAGAAAACTTTGTAATCCCCCGTGTCCCTTTAATTGACATCGACTCCAGTCATCTAATAAAATGAGGGTGGGATGCTACATTGGAAATGGTCGGGATAGCTCAGCTGGTAGAGCAGAGGACTGAAAATCCTCGTGTCACCAGTTCAAATCTGGTTCCTGACACATGGTTTCGTTTTTTTAATCTTTCTTTTAAAAATAGAAATTAATTGATATGAAGCGAGATACGTATTGATTTGGAATATGGACCATAATCCATACTTTTCTTTTATCTATCTTGGCGAGATATACCCCATCTATAAAATACTCTAAAATAGGTGGGAAAAGTTTCTTAAATAAATAAAATTCTATTTTCTCCTTTTTTTCTTTCATTTACAATACAAATAAATCGAATTTGATACCCTTCTATTTCTTGGTATTTTCATTCCTATTCAATTTCTTAATTCGTCTCAACATGACTTTAAGGTTCATGGTGGAGAACTCCTTTGATTCATCCTATTGGTTCGGCTCATACGAATACGAAATCCAAATAAATCTAAGAATCCCAACGAATTCCTAATTCTACTTTTTTTGTTGGCCTATTCACAATTCCCTAAGCTAATACAAAAGAGACCTCAATTATTCTGGTTAATCTAGAACGGCAAAGCCAACCCTTGAATCTCTGAAATTTTATAAGTGGAAGTGGCTTTCTTATCATTCAATGAGCATCTTGTATTTCATAAAAATTGGGGGAAATATAATCCTTACGCAAGGGCCATCCTATCCAACTTTCAGGCATTAAAATACGTTTCAAGCGCGGATGATTATCATAAGAGATTCCCAACATATCATAGGATTCTCGTTCTTGAAAATCCACGCTTTTCCAAACCCAGAAAACGGACGGAATTCTAGGATTCCTCCTCGAGGCAAATACTTTTATGCATACCTCTTCTGGTTGATCCACACCATACTCTATTCTGGTAAGATGATACACACTAGCTAACAGTCCACCAGGTGCTACATCATAGGCACATTGGGAGCGTAGATAATTGTAACCATATACGTATAAAATGACGGCAATAGAATGCCAATCCTCGGGCTTTATTTGTAAAGTCTCTATTCCTTGATAATCAAAGCCCAAAGATCTATGAATTATCGCGTGCTTGACTAGCCAAGCAGATAAACGACCCTGCATCTTTTTTATCTCCCACATTTTTATATTTTTAGTTAGAATAGTTCACATTCTCGATCAAATGGATGAAAATTGACTCGCTGCTTGTTATTCTGTACAACAAGGAGTCCTGCCTAATTCACAAATTCCTGAGAAGATCCTGAACTTTTATATTTGAAAAAGTTTTCAGTAGGGATTTCTGAAGTAGGTACCGGTTGATAGAGGAATTTTTGATCATAATTTCCAGTATGAATATTGCGTCCAACATGAAACTTGTGATTGGTCGTAAAACACCGATTTGCTTGTTGAGAGCCAATTCTATTTTCATAGATTTCTCGAGATATTTTCTTACGAAGTTTTGTTATAGCATCTATAACTGCTTCCGGTTTAGGGGGACAACCTGGCAAATAGACATCCACGGGAATTAGTTTATCGACTCCCCGAACAGTACTATAAGAATCGGTACTGAACATCCCCCCTGTAATTGTACAGGCTCCCATAGCAATAACATATTTCGGTTCGGGCATTTGCTCATATAATCTCACCAAGGAGGGGGCCATTTTCATTGTTACTGTTCCAGCTGTTAAAATTAGATCTGCTTGTCTAGGACTCGATCTTGGTACTAGTCCATAACGATCAAAGTCAAACCGTGATCCTATTAGTGAAGCAAATTCAATAAAACAACAACTGGTACCATAGAGAAGCGGCCATAAACTGGAGAGTCTTGACCAATTTGAAAGATCATTTAATGTAGTTGAAATAACTGAAATTTCGGCTGTTCGATTAAGTAAAGGAAACTCAATGGAATTCATAACTTTTCAACCTTTTTTCCCTTTTCTTTTTATTGTCTGAATAGTCAGGAGCTAAGACCATTCCAATGCCCCCTTTCGCCATGCATAAACTAAACCAACAATTAAGATAAGCACGAAAATTAAAGCTTCTATAAATACAGATACGCCCAATATATCGAAACTCATTGCCCATGGATAAAGAAAAACCGTTTCAACATCAAAAACAACAAAAACTAGAGCAAACATATAATAACGGATTCTAAATTGTAACCAAGCGTTGCCCATTGGTTCTATACCCGATTCATAACTAGAAAGTTTCTCCGGCCCTTTCCTAATCGGGGCTAAAATCCCAGAAATTAAAAATGCCAAAATAGGAATAAGACTTGAGATTATTAGAAATGCCCAAAAAATATCATATTCGTAAAGCAAAAACATAGACGCACTCCTATGAACGTGGAAAATATACCGGATTGGTTGAGTCGAATTGAAGTTGTAAAGTCATCGATAACTAGTTAGTCAAAACAAGAATTCATTTTGACCAAACTGTCTAGTTTCCTTTGATTATTCCAGGGCATATCTCATTTGAAGATTTATCGACTGACTTGATCGGGATCCTATTTCCAGTCTACTTCATTTTTTTAGTTCAATTTTCTTTAATTGCTTTAGTTAGTATAACTCTAGATGTTACACTTAGACAAATTTTCTTGTTTTCGCCCAGGATTCTTCCTAAAGAAAGCAAATAGAATTATTATTTTGTGTTTAAGAATTTCAAATTTATTATTCTTTTGATTATTTGAATTTTCTTTATCAAAATGTGAGTTCGATATTTTGATTTTTTCATTTTTTAGGAATAGAGTCGGGGGGTTTTTTTCTTAGTAATTTAGAATAGAACAAGTATTCAAATGTACGAGAATGGGTAGGTATTTCCATCTCAGGATTTCGAATATCTTAATCTTAGTGTTGGTATATTCCGTTTATTAGATCTGGGTGGGGTTGTCTCTTGATTGAATACAGAAAAAGAAGACCACCCCCCCTTTTTGTTTTGGTGTTCTTCGCCGGGTATTGGTAAGGTATACCAAAGAAAAGGAGTATCACTGGCTTAACCCCTTGATTGTGGGCAGGAAAATTCATATTCATATGGAATTTCCCTCCGATGATTAATGACTAAGGTTTGGTTTGTTTGGAAAAAAATGGATTCGATCCCTTGAAATCCGTTTTTTGGCTTTTCTGTTCTGCTTTAAACGATTCTCGTGAGTGAGTTTTTAGGACAAATTTTGTTTCAATGAAATAACCGGTCAGTTACAAGCAACAAACAAGAATGAAGAAATCAAAATTATACAATTTTTTATTTCAAATGAAAATATGAATTTTATTCATTTTTTTATAGGGCTATACGGACTCGAACCGTAGACCTTCTCGGTAAAACAGACCAAACTTATTATTATCAAAATGATATGAACTGTTTCAAAGACCCAACATGCATTTTTTTTGCATTGGGCTCTTTCATTAACTGATAGAAATATCAGCCAATCCGCCATATTTTTTCTTGACAGAAAAATAAGATAAGGAGATGGCTCCATGTGCTCTGATTCATTATTTGGGATTCTAATTCAGGAGCACTCCCAAAGTGTTTCAAAGGTGAAGTTATTTTGACGTAGGTCTGCCTTTGGCCTCGAATTTGAAGTTAAATGAAGTCTCTATCGTTCGGCTTAAAAAATCCAATATGAAACTTCATACACCTTCAAGTTCATAGGACGAAAAGAGATTTTTTGAGGGCCTTATACTCATTATGCCTGGCATTGAATATACGGGTATTCACCTTATCAATATCTCAAGATGGGGCCTGTTTGGTACCTAAAAGGGCACTCAAATAGGACCGAACCTCTCGTCAGGCTATTGTTCTCTTAAAGTTATTATAGAGTAAGACGTAGATTTCTCAATAAGATCCATTTTTTGGATTGTATGGTGGATTCCCCTGAAAAAACATTGGCGCGCGTGTAAACGAGGTGCTCTACCAACTGAGCTATAGCCCTTAGTGCTTGTGATGCATATTTTATCATGTATATAATTTGTTGTCAAGATGAATATTCTATGATCCAACATCCTAAATTTTTGAATTTTTGAGTGGTATTGGTTCGATTATTATTGCTTATAAGGAATATGATATTTATAATCCATCGACGGGATGGGTTCCATTTGGTTCTTTTTAGGATGATAAATGACCTACTTAACTCAGTGGTTAGAGTATTGCTTTCATACGGCGGGAGTCATTGGTTCAAATCCAATAGTAGGTAGAACTTATTAGATACCATTGACTCCGGTATCTAATAAGTTTTTTGCCCCACCCTTTTCTCTTTTTATAGATTTTGTATTTTTATTTATTTCATTTTTGAATTGCGTTATATCAAAATTGGATTCTGTCGAGTGAATGCAATCAAAATAGGGTTTAGAAACAGAAACTCTTTTGATTATTTGAACGAACCAACTAGTTATGAAATTGCACTGACAGCCTCGACTCTTGTCCTAGCTCGTCGGAGAGCTAGATTTGCCTCAATTATTTGTCTCTTTCCTTCAGCTTTTCTCAAACTAGCTTCTGCTATTTCAAGAGTTTCCTGAGCTTCTTGTGGATCAATATCACTACCCTTTTCCGCATCATTTACTAAAACAGTGATCTCATTATTGCCTATTCTAGCAAAACCGCCCATCAGAGCCATCGTTAACCATTGGTCCTTAAGGCGTATTCTCAAAATCCCTATATCTACAGCTGTAGCAATAGGAGCATGATTCGGTAATACGCCAATTTGACCACTATTTGTAGATAAAATGATTTCTTTCACTTCTGAATCCCAAACAATTCGATTAGGGGTCAGTACACAAAGATTTAAAGTCATTTCTTCAAATTGCTCTCCATTTCTAAGTTGATAGCCTTCGCGGTAGCTTCATCGATATTACCTACTAAATAAAAGGCCTGCTCAGGAAGAGCATCTAATTCTCCGGAAAGGATCAATTGAAACCCTTTAATGGTTTCTGCTAGACCAACATATTTCCCCGGAGAACCGGTAAATACTTCGGCTACAAAAAAGGGTTGTGATAAGAAACGCTCAATTTTTCGCGCTCTTGCTACGGTTAAACGATCCTCTTCGGATAATTCGTCCAACCCAAGGATAGCTATAATGTCCTGAAGCTCTTTATAACGTTGTAAAGTTTGCTTAACTCTTTGCGCAGTTTCATAATGTTCCTCACCAACGATCCGAGGTTGAAGCATGGTTGAGGTTGAATCTAAAGGATCTACTGCCGGATAGATCCCTTTGGCAGCTAATCCTCTTGATAGTACGGTAGTAGCATCTAAATGTGCAAATGTGGTAGCAGGGGCAGGATCGGTCAAATCGTCTGCAGGTACATAAACCGCTTGAATAGAAGTTATGGATCCTTCTTTGGTAGAAGTAATTCTTTCTTGTAAAGAGCCCATTTCAGTACTCAGGGTGGGTTGATAACCGACAGCGGAAGGCATTCTACCCAATAAGGCTGATACTTCGGATCCGGCTTGAACGAAACGGAAGATATTGTCGATAAATAGAAGTACGTCTTGTTCATTAACATCTCGGAAATACTCCGCCATCGTTAGAGCAGTCAAACCAACTCTCATACGAGCTCCCGGCGGTTCATTCATCTGGCCATAAACTAAAGCCACTTTTGATTCTGCAATATTTTCTTCATTAATTACTCCAGATTCTTTCATTTCCATGTAAAGATCATTTCCTTCACGAGTACGTTCACCTACTCCGCCAAATACGGATACCCCCCCGTGGGCTTTGGCAATATTGTTAATCAATTCCATAATGAGTACCGTTTTACCAACCCCAGCTCCACCAAATAGTCCGATTTTTCCCCCACGGCGATAAGGTGCTAAAAGATCTACTACTTTAATTCCTGTTTCAAAAATAGATAATTTTGTATCTAACTGTATAAAGGCAGGCGCAGATCGATGAATAGGAAATGTTGTACGAGTATCTACAGGACCTAAATTATCAACAGGCTCTCCAAGCACATTAAAAATGCGTCCTAGAGTCGCTCCACCGACTGGAACACTTAGAGGAGCTCCCGTATCAATCACTTCCATTCCTCTCATCAGACCATCTGTAGCACTCATAGCTACAGCTCTAACTCGATTATTTCCTAATAATTGCTGTACCTCACAAGTCACGTTAATTGGTTGACCAACAGTATCTCGGCCTTTAACTACCAGAGCGTTATAAATATTAGGCATCTGTCCTGGCGGAAAGGCCACATCTAGTACCGGACCAATGATTTGGATAATACGCCCCAGGTTTTTTTTTTCAAGCGTGGAAACCCCAGAACCAGAAGTAGTAGGATTCATTCTCATAATATAATAAATAAAAAAATATGTCGAAATTTTTTTGTGAAAATTATCGAATTCAAAATAAATGTCTGATAGTATGTCGATCAGTTAATTCAATAACAAATGGGAGTTAGCACTCAATTTTGTTGGTGCCCTCCAATCGAATCCAATTCAATCGTTTACTCTTCAATGAGTTAATTTTCAAACTCAAGCAAGCTATTTGAAAAATTTCAAGTGGATGAATAAAGATCTTGAGAAAGTTTTTCATTTGTCTATAATGATAGACAATCCCATCTATATTATAGAAAATATTCTATGGAATTCGAACCCGAACTCTATTTACATTACGATTCATTATTTCTATGTTATTCTTATTGGCTTTTCTTCTTTTTTATTTCAGCATATCGATTTAGGTCTATAGCCTATTTTTTTCGTTTTTATACCCTTTCATCATCATTTCATAGATGAATTAGCCCTACTTTCACATCTAGGATTTACATATACAACATATACCACTGTCAAGAGGGAATTTTTGATTAGTTAGGTTAGGTATTTCGATTCCAAAAAAGATCAAAAAGAAAAATGGGGTTGCGCTATATATATGAAAGAGTATACAATAATGATGTGTTTGGTAAATCAAATACCATGGTCTAATAATCAAACATTCTGATTAGTTGATAATATTAGTATTAGTTGGGAAGTTTGTGAAAGATTCTTGGGAAAAGTTTCATTAACGCCCAATTCATTCGTGTCGAGTAGACCTTGTTGTTGTAAGAATTCTTAATTCATGAGTTGTAGGGAGGGATTTATGTCACCACAAACAGAGACTAAAGCAAGTGTTGGATTCAAAGCGGGTGTTAAAGAGTACAAATTGACTTATTATACTCCTGAATACGAAACCAAAGATACTGATATCTTGGCAGCATTCCGAGTAACTCCTCAACCTGGAGTTCCGCCTGAAGAAGCAGGGGCCGCGGTAGCTGCCGAATCTTCTACTGGTACATGGACAACTGTGTGGACCGATGGACTTACCAGCCTTGATCGTTACAAAGGGCGATGCTACCACATTGAGCCCGTTCCTGGAGAAAAAGATCAATATATCTGTTATGTAGCTTACCCTTTAGACCTTTTTGAAGAAGGTTCTGTTACTAACATGTTTACTTCCATTGTAGGAAATGTATTTGGATTCAAAGCCCTACGTGCTCTACGTCTGGAAGATCTGCGAATTCCTGTTGCTTATGTTAAAACTTTCCAAGGCCCGCCTCATGGGATCCAAGTTGAAAGAGATAAATTGAACAAGTACGGTCGTCCTCTGCTGGGATGTACTATTAAACCTAAATTGGGGTTATCTGCTAAAAACTATGGTAGAGCGGTTTATGAATGTCTTCGCGGTGGACTTGATTTTACCAAAGATGATGAGAACGTGAACTCCCAGCCATTTATGCGTTGGAGAGACCGCTTCTTATTTTGTGCCGAAGCAATTTATAAAGCACAGACTGAAACAGGTGAAATCAAAGGGCATTACTTGAATGCTACTGCGGGTACATGCGAAGAGATGATGAAAAGAGCTATATTTGCTAGAGAATTGGGAGTTCCTATCGTAATGCATGACTACTTAACAGGAGGATTCACCGCAAATACCACTTTGGCTCATTATTGCCGAGATAATGGCTTACTTCTTCACATTCACCGTGCAATGCATGCAGTTATTGATAGACAGAAGAATCACGGTATGCACTTCCGTGTACTAGCTAAAGCGTTACGTCTGTCCGGTGGAGATCATATTCACGCTGGTACCGTAGTAGGTAAACTTGAAGGAGAGAGAGACATTACTTTAGGCTTTGTTGATTTACTGCGTGATGATTTTGTTGAAAAAGATCGAAGTCGCGGTATTTATTTCACTCAAGATTGGGTCTCCCTGCCCGGTGTTATTCCCGTGGCTTCAGGGGGTATTCACGTTTGGCATATGCCTGCTCTGACCGAGATCTTTGGAGACGATTCCGTACTACAGTTCGGTGGAGGAACTTTAGGACACCCTTGGGGTAATGCGCCAGGTGCTGTAGCTAACCGAGTAGCTGTAGAAGCGTGTGTACAAGCTCGTAATGAAGGACGCGATCTTGCTGCTGAGGGTAATGCAATTATCCGTGAAGCTTGCAAATGGAGTCCTGAACTAGCTGCCGCTTGTGAGGTATGGAAAGAAATCAAATTTGAGTTTAAAGCAGTGGATACTTTGGATAAATAAAAATAAGGAAAATGAAAAGTAATTACTCTCCATTCTCTTAATTGAATTGCAATTAAACTCGGCCCAATCTTTTACTAAAAGGATTGAGCCGAATACAAAGATTCTAGCGCATTGCACGTATTTTGGATAAATACACATATCTCTAGATATAGAAGATTTGAAATCGAAATATAAGACTCGAATTTTTCTATTGTTGTCTTGGATCCACAATTAAACCTATGGATCCTTGGGATTGGTATATTATTTATATATCCTGTAGTTTCTCTGAATCAAGCGAAGTATCATAAATCTTTTGACCCATCCTGTATATTGTCTTTTTCGTTCCGTGTTCGAATAGAGTCTTAATTTTTTACTTGTTATTAGACGAGATTTTACGAAAAAATTCTTTCTAGGAGAGAACAAGCATTTCTTTTTTTGTTTGATGCGAAGAGACAGAAGAAAAACCCTTTTTTTCATTTTTTTTAAGAATAAAAAGGGATTCCATCATATTCATATATCATATTTATAGTGAAGTCTTATTCCCGGATTTCCACAAAAGAGAATCCCTATTCACAAGTAGTGATTGAATTTCTATGTTTAGTTTGATAGGAAATAATAGATTCAAATCAAAATAAAGAATTGTGGATCGAATGACTATTCATCTATTGTATTTTTATATAATATAGTACAAATAGGGGGCACGAAAACTCTATGGGAAGATGGTGGTTTAATTCGACGGTGTTTAAGAAGGAGTTACAACGCGGGTATGGGATAAAGAAATTAATGGACAATCTTAGTCCTTTTGAAAATACTAGTGAAAGTGAAGATCTGCATCCAAAAGGTAGGGCTAAAAACATTCATAGTTGGAGGGGTCGTGGAAATTCTAGTTACAGTGATGTTGGTCGTTTATTTGGTATCAAAGACATTCGGAATTTCATCTCTGATGATACTTTTTTAGTTAGGGATAGTAATGGAGATAGTTATTCTATCTATTTTGATATAGAAAATCAGATTTTTGAGATTGACAGCGATCATTCTTTTCTGAATGAACTAGAAAGTTATTTTTGTAGTTATCGCAATTCTAGTTATATGAATAATGGATCTGGCTCTCCTAATGAAGATTCCTTATACAATCGTTACATGTATGATACTCAATCTAGTTGGAATAATCACATTACTAGTTGCATTGACAGTTATCTTCAGTCTCAAATCTGTATTGATACGTCCATTGTAAGTGATAGTAGTGACGGTTACATTTCTAGGTGCATTTTTGATAAACGTAAAACTAATAGTGAAGGCGGGGGGTCCAGTATACCAACCCGCGCTAAGAACAGTGATTTAACTCTAAGAGAAAGGTCTAGTGATCTTGATGCAACTCAAAAATACAGGCATTTGTGGGTTCAATGCGAAAATTGTTATGGATTAAATTATAAGAAATTTTTGCAATCAAAAATGAATATTTGTGAACAGTGTGGATACCATTTGAAAATAAGTAGTTCAGAAAGAATCGAAGTTTCGATCGATCCCGGTACTTGGGACCCTATGGATGAAGACATGGTCTCTCTGGATCCCATTGGATTTCATTCGGAGGAGGAGCCTTATAAAGATCGGATTGATTCTTATCAAAGAAAGACAGGATTAACTGAGGCTGTTCAAACAGGCATAGGTCAACTAAATGGTATTCCTGTAGCAATTGGGGTTATGGATTTTCAGTTTATGGGGGGTAGTATGGGATCCGTAGTCGGGGAGAAAATCACCCGCTTGATTGAGTACGCTACCAATCAATTTCTACCTCTTATTATAGTGTGCGCTTCGGGGGGAGCGCGCATGCAAGAAGGGAGTTTGAGCCTAATGCAAATGGCTAAAATATCGTCTGCTTTATATGATTATCAATCAAATAAAAAGTTATTGTATGTATCAATCCTTACATCTCCTACTACTGGTGGGGTAACAGCCAGTTTTGGTATGTTGGGAGATATTATTATTGCCGAACCAAACTCCTACATTGCATTTGCGGGTAAAAGAGTAATTGAACAAACATTGAATAAAACAGTACCCGAAGGTTCACAAGCGGCTGAATATTTATTCCAGAAGGGCTTATTCGACCTAATCGTACCGCGTAATCTTTTGAAAAGTGTTCTGAGTGAGTTATTTAAGCTCCACGCCTTCTTTCCTTTGAATTCCAATTCAATCAAGTAGAGTGCACTAAGTTCCATTTTTTATTTGTAGCAAACAAGTAGTTAGCTTATCCGAATCTTAGCTTATCGGAATCAAAGTCACTAAAAAGGGAGTTTTCTTTGGCGACTTAAGATCTAATTGTAGAAAGAATCAAAATCAAAAGTTGCGGATAACTCTTTCTTTATTAAATTCGAAGATAAGAACAAAACACAAAGAAACGAAGAAAGAAATGAATTATCATATGTATCTTTCATGTAGATAGATGAATAAGTTCATTTATTTAGTTCTACATTCCTTGGACTTATTCTATATACTCACTTAGATACTTAATATCTCTAATGAAAAATTTTCAAATTTAATTAATTAATAATAACTACGAATTCATAATAATTACAATTATTAATTATAATTAGTATAAATATAAAATATGATATTAAAAAAAATAAGAACAGGTACAAATAATAAACCGAGGTACCCCATTTTATGACAACTTTCCACTTTCCCTCTATTTTTGTGCCTTTAGTAGGCCTAGTATTTCCGGCAATTGCAATGGCTTCTTTATTTCTTCATGTTCAAAAAAACAAGATTGTTTAGATCTGAGGGGACCCAATCTCATTCGTTTTTTTTTTTGAAACTTATACTTGTAGCATAACATAGATATTTATTTCGGAAAAGAAATATAGGGTAGAACATATGATTTCTGCCGAACATAAAGGAAAAAGCTCTTATGCCTGCAGAAAATGATCTAATCTAGTAGGTAACTCAATTCTAGCCAGTTTCAAATAGATCAGGATCGCTGGATGCCTAAAATGTAAAGTTGGTCGATCTATATGTATATCAATATGTATATTGGGATCATATGAGGGGTATGTTATTATTTTAGATCTAAACAAATTTGATGAATTACCCCTAAAAGTTCCCATTAAACTAGTGCTAGTTCACACCAAACTAGTGCTAGTTAATGAAAGTTCATTCGGAAACAAAAAAAGTAAAGTCAAAATCATTTGGGGTATTCTCTCAATTTCAATAAAATGCAATCGGATGAAGTATGAGTTGGCGATCAGAACATATATGGATAGAACTTATAACGGGGTCTCGAAAACTAAGTAATTTTTGCTGGGCCCTTATCGTTTTTTTAGGTTCATTAGGATTCTTGTTGGTTGGAACTTCCAGTTTTCTTGGTAGAAATTTAATATCTTTTGTTCCGTCTCAGCAAATCATTTTTTTTCCACAGGGGATCGTGATGTCTTTCTACGGGATTGCGGGTCTCTTTATTAGTTCCTATTTGTGGTGCACAATCTCCTGGAATGTAGGTAGTGGTTATGATCGATTTGATAGAAAGGAAGGAATAGTGTGTATTTTTCGTTGGGGATTTCCTGGAAAAAATCGTCGCATATTCCTGCGATTCCTTATAAAAGATATTCAATCCGTTCGAATAGAAGTTAAAGAGGGTATTTTTGCTCGTCCTGTCCTTTATATGGATATCAGAGGCCGGGGGGCTGTTCCGTTGACTCGTACTGATGAGAATTTGACTCCACGAGAAATTGAACAAAAAGCCGCGGAATTGGCCTATTTCTTGCGCGTACCAATTGAAGTATTTTGATTTTGAGAAAGAAAAGGAACTGGGCTGAAGAACGAATGCTTTCTCAGCAGGAGGGAAAAAACGCAAGAATCCTGTTTTTTCTATAACTAAGTTTAGGATAAACAGATGCAGATAAACCATATCTTGTAAATTCTTTTTTTTCAATCGACCTTTTTATCCTTTCATTTGTGTTCTTTACTACCCAATAAATGGGTTTTCTTAATAATGATAACTGGCCTGTTTCTGTCTTGTTTTGCCGCTAATTTTTTTGAAATATTGGATATTTTCATAGAATAAGGGGTTCTTTCGGCTATTCATCGAAAGGAGACACTTGTTTTGTTTGGAATTTGATGAATTGAGATATCTGGAAACACTTGTATTATTTCTTTAGTCAAATTCGAAGTGGAGTCTTAGTCTATTTCTGTATTGTTTCTAGATTCAAAACAAAATCATAAATAAAATAGATTCATAGGTTTGATACCTTGTCTACAACTCATGTTTCAAAGAAAGGTTCGATTATATAAAGTCGACAAATGGAGTGGGTTAATTAAAAATTGACAGGCAAAAAATGGCAAAAAAGAAAGCTTTCACTCCTCTTTTGTATCTTGCATCTATAGTCTTTCTGCCCTGGTGGATTTCTCTCTCATTTACTAAAAGTATGGAATCTTGGGTTATTAATTGGGCGGATATCGGCCAATCTGAAATTTTTTTGAATGATATTCAAGAAAAAAGTATTCTAGAAAAGTTCATAGAATTAGACGAAATCCTCTTCTTGGAAGAAATGATCAAGGAATACTCGGAGACATATCTACAAAAGTTTCTTATAGGAATCCACAAAGAAACGATCCAATTAATCAAGATACACAACGAGGATCGTATCCATACAATTTTACACTTCTCGACAAATATAATCTGTTTTGTTATTCTAAGTGGTTATTCGATTTTAGGTAATGAAGAACTTGTTATTCTTAACTCTTGGGCTCAGGAATTCCTATATAACTTAAGTGATACAGTAAAAGCCTTTTCGATTCTTTTATTAACTGATTTATGTATCGGATTTCATTCACCCCACGGCTGGGAACTAATGATTGGTTCTGTGTACAAAGATTTTGGATTTGGTCATAATGATCAAATTATATCTGGTCTTGTTTCCACTTTTCCGGTTATTCTCGATACTATTTTTAAATATTGGATTTTTCGTTATTTAAATCGTGTATCTCCATCACTTGTAGTTATTTATCATTCAATGAATGATTGATAAATCATCCACCAATATTAATCCAATTAGAACGTTTCTTACTTTGATAAGTATTAAAAACATTCTATTCGGGCGGTTTTCAGACTATTTTTATACTATAGTATTCCAGTAAAATGATTCCAATAAATAGCAGAATCGTGGATAGGAAACTATACTAGCGACCTACCCAATTTATTGTAGAAATTTTCAGACCAATGATTAGACCATGCAAACTAGAAATACTTTTTCTTGGATAAAGGAACATATTACTCAATCTATTTCCGTATCGCTCATGATATATATCATAACTCGGGCACCCGTTTCAAGTGCATATCCCATTTTTGCACAGCAGGGTTATGAAAATCCACGAGAAGCGACTGGGCGTATTGTATGTGCCAATTGTCATTTAGCTAATAAGCCCGTGGATATTGAGGTTCCACAAACAGTACTTCCTGATACTGTATTTGAAGCAGTTGTTCGAATTCCTTATGATAAGCAAGTGAAACAAGTCCTTGCTAATGGTAAGAAAGGGGGTTTGAATGTGGGGGCTGTTCTTATTTTACCGGAGGGGTTTGAATTAGCTCCTTCCGATCGTATTTCTCCCGAGATGAAAGAAAAGATAGGAAATTTGTCTTTTCAGAGCTATCGCCCTAATAAAAAAAATATTCTTGTAATAGGGCCTGTCCCCGGCCAGAAATATAGTGAAATCACCTTTCCTATTCTTTCCCCCGACCCCGCTACTAAGAAAGATGTTCACTTCTTAAAATATCCTATATATGTAGGAGGAAATAGGGGAAGGGGTCAGATTTATCCCGACGGAAGCAAGAGTAACAATACAGTTTATAATGCTACAGGGGCGGGCATAGTAAGCAAAATCATACGAAAAGAAAAAGGGGGATATGAAATAATCATAACAGATCCATCGGATGGACGTCAAGTGGTTGATATTATCCCTCCAGGACCAGAAGTTCTTGTTTCAGAGGGTGAATCCATCAAATTTGATCAACCATTAACGAGTAATCCTAATGTGGGTGGATTTGGTCAGGGAGATGCCGAAATAGTACTTCAAGATCCATTACGTGTCCAAGGCCTTTTGGTCTTCTTGGCATCTGTTATTTTGGCACAAATATTTTTAGTTCTTAAAAAGAAACAGTTCGAGAAGGTTCAATTAGCCGAAATGAATTTCTAGACTCGCGGATTTATCGACATCAGGTTCGTAAAAAGAACAAAATTGGGGTTGTCAATTCTATATGATCAAAAAAAAAATAAATTCTGAAAAACCTTTTATTTACTTGCTCTTTTTCTACAAACTTCGGGGACTCCCTTGTAGCGCACTCTTAGTCATAACGCATTCTTAGTCATAATAGGTAGGTTTTTGTTTGAAGAAGACTATTTTATTTGACTTTAGGGCTTTACCACCCTTTTCTTTGTTCAAATTGAATTGACAGGACTGTGTTACTATTGCCAGATTTCAATGCCATAAAATTGGCATAGAGATTAGCATAAATAAGCGGGTAATCGAACGAACTAGCGAACTAGAAGTGTGGGGAACAAAAAATTCTAGGAGGCATTATTTGTTTTGTCTTCCTAGTCTTCGACACAAGAAAAGGAATTTTCTAAACCCCCCTTCTTGTGTCGAAAGAGTAATCTGTTTGTCAAAAACTCCTAGTCTTGTTTTCGGTTTTACAGATGTATCGGAACTTTACTTTTTTTTTTCGATTTATTACGTACAATAAAATATATATTATATTTATAGAAAGTAGTGGACAAAAAAAATAAAACTTAGTCAATGAACTTTCCATTGAGATACTCAAATCTCAAAAAATATAGGAATAAATAGGGTAAGAAAGAGTCTAGAAAGTATTTGTGCGAGATCTAATCTACAGAAATAGAATCTGAAGAAACCGAAAATATAGAATAATTATATATATATATAAAATAGAATTATAATCCAGGAAATTGAGTGATTCCCTCTTTGTTCTAACTTGGAAAGTACCCATAGATACTATCAAGATCAAGGAAGAGGTGTTCTGAATCAACCAATGAAGTGCATTTTTCAAAAGCATCATCAGAAAAAATAGAATGGAGTTTTTTGAACCAGCAGAAAAAGAAATCCACTTTGCCATTTAGACAAAAAAGACTCTGATTCTTAAGAACCCAACGGGCCCTTTCCCCTCGAATCAGACAAACTAAAGAAGGGAATCCCGTTGAGTTCTTACGCTTTCATGTCACAACTCCATTCATCCGATTACTACAGGGATGAACCTAATCCGGAATATGAACCATAAAAGAAAATGCCTACTAAACCGATCACAAGAATACCAGTTACAGTACCTATTATCCAAAGAGGAATCCTTCCAGTAGTATCGGCCATTTACTCCACTTCCCTCCAAATTTCATCAAGTGGTCGTGCTAGAGACATAAACAGTCAGGGATAATTATGAGATCCTTCCGAACGGGCTAAGAGAATGCCTAGAATGATTCGTTTTTTTCTTTCATTTTCCTAATTGAAAAAATAATTGGAAAATAAAACAGCAAGTACAAAAATGAGTAATAACCCCCAGTAGAGACTGGTACGATTCAATTCAACACTTTGTTCATTCGGGTTTGATTGTGTCATAGCTCTATAATTCGGGATTAGGTTTATCGTTGGATGAACTGCATTGCTGATATTGACCCCAAAAAAAAGACGGTAGGTACAGCCAGGCCATGAACAGCCAACCATCGTACTGTAAAAATTGGATAGGTTCGATCTATAGTCATTTGATTAGGGCCTCCTAAAACGATCTACTAAATTCATCGAGTTGTTCCAAAGAATCAAAACGGCCAGTTATTAATGGAATTCCTTGTCGGCTCTCTGTGAAATACTCGTTTGGCCGAGGGCTTCCAAATACATCGTAAGCTAAACCGGTACTGACGAATAACCAACCCGCAATGAATAGGGAAGGTATAGTAATGCTATGAATGACCCAATATCGAATACTGGTAATAATATCAGCAAAAGAACGTTCTCCTGTGCTTCCAGACATGCTCAGCTCCACATATTCTTGTACAGTCAAAGGGGATCGATTCCGTAAAAGATGAGATCAGTAAAAGGCAATCACTGAAATGGGATCTTTGTAGGATCGTCAATATTGTACCAAGGGCATCTTTAGAGTATACCGAATCAGTATAGCTATGCTTCTTCTGACACAGCAACGCAATTTGAATCAGTATCAAAAGGAAATGCTAAAAAATTTATTTTTTCTTTTCCTTTACCTGTTGATGTAAAATGATGCTGTATTTAATATAAATAGAAAATTCTTACAATGAAAGAGATTCTCATATTTCCACAATTCAATTTTAAGTGGATGCGAGATCTAGAAATTTATTTTTCATGGTTGTAGAGGCAGTTTTTTTTCGAATACCTCCTTTTATTTTAAGGAATTTTTGAATTGTCCGATTCGATCTACAAGGAAGAGGCTTTATTTTAAAATATCGAACGAAAAAATGGAAAACATAGTATTCCAAAAAAATGGAATTCAAAATAATAATTCAAAAAGAGTTTCGTTTTTGAATGAAGTTACACAATCCAGTTCGTTTATTCTCGACGGCTTGGTTGATAGGAATCACGAGATGGCTAGATCTTAGAAATGAGGAAGCGGTTTCATTTTCTATGCCTGTCACTTTCTCTTTGTTCCTGCTATCTGTAATGATAGATGAATCAAAAATTTGCAATTGAACTTATTCTTTCAATTGGTATTTTTGTATATCTTCCTATTTTAGGAAAATGGAAACTTAGGTAAATGCTTTAGAAACATATGGATAAAAATACCAGATTTCATTTAGCCCCTTCATGCTTACTATAACCAGTTATTTCGGTTTTCTACTAGTGGCTTTAACTATAACTTCAGCTCTATTTATTGGTCTGAGCAAGATACGACTTATTTAAACTTTCTATTTAAAAGAAACGATTTAGAAAGGAAATCCTCCTGTGAGATTCTGTGTATTCTAGAGTTACTTACCATGTCAATTGTCACTTCTTGGTCATTGAGATTCACATCAATTCGAATTAATATTTAGGTATAGATATTACCGCTTTTTTTCTCCTTTTCAAAAACAAAATTGAAATGATTGAAGTTTTTCTATTTGGAATCGTGTTAGGTCTAATTCCTATTACTTTGGCTGGATTATTCGTAACTGCATATTTACAATACAGGCGTGGTGATCAGTTGGACCTTTGATTAATTCAAATTTGATTGGCCTCCTCCTTTCTTTAATCCACAGGAGGTAAAATTCGAATTGTTGTCCAAGCGACTGAATTCATTTCATTTTAATTGGATCTATGAAGAAAAAATCACGCTCTGTAGGATTTGAACCTACGACATCGGGTTTTGGAGACCCGCGTTCTACCGAACTGAACTAAGAGCGCTTTCTTATCAGGATAGAAAAGAATGTAAAGAAAAGATTCTTTCTTTTAAAACGAATCCATTTTCCTTTTATTTATATGCTATAGTTTCATAAAAATGAACGATTCCGTGCAACGCAATTTGAACCGATCTCGGTTGATTCCTCCTTACTGCTCAAAGGGGCAGTAATAGGTAGGGATGACAGGATTTGAACCTGTGACATTTTGTACCCAAAACAAACGCGCTACCAAGCTGCGCCACATCCCTTCAATTGTTCTACAGTGTAATTGTAGAGAATTCCTGTCTTGTTTTCCACATCCCTAGTTCCTGCATTGAGAAACAAAGTTTTCTGACCATTTCGTCTTTTTTTGGCCTCATTTAACCTATTTTAACATATTTAACATATAATAATAAGAAGGGGAAATCTTATGGATCGTTGTACATTTCAATTGGAATTAGGGATTCCGTGTACAACTCTAAGCAGCCCTTAACTATATTACATATGCATCTGATCATATATGCTTTATGTATTAAAATCAAAAAAAGGAGGTTTTTCAATGCGAGATCTAAAAACATATCTCTCCGTGGCCCCAGTACTAAGTACGCTATGGTTCGGGGCTTTAGCAGGTCTATTGATAGAGATTAATCGTTTTTTCCCCGATGCGTTGACATTCCCCTTTTTTTCATTATAGCTGTTGACACCGGAAGGAATGAAGAAGATTAGAAATACAATCAAATATCTGTGACTAATCCCCCCTTATTTTCTCTTTTTTCCCTTTTTTTCTAATTTAGAATAAGGGACGAAAGAGAAAGAATAAAAGTGGATTCAACCTCTGCGAGACTCAGTCTCAAATTCGAATTAAACGTGGGGGTAGAGTAGGAAAGTCGCGGTCTAGGGCAAGAATACAAGATCTTTAACTGCCCTTCGGAGTTAAATAGATTTTCGAACGAACTCATTATCATTGTCTTACTTAATTATTTATTATGTATGACTTTGGGCTTTGCTTTGATTTAATTGATTTTTATCTTTTTCTTTTAGAGTTGGATTTCAAGTTAATAACTTCTATTTTTTCCTTCCTTTCTTTTTCTTCATTTCGAATTCAAATAGAAGAGTTGAGTAAATCAAAAATCCAAGGGAGGTTCATGGCCAAGAAGAAAGATGCGCGGGTAGCGGTCATTTTGGAATGTACCAGTTGTATACAAAACGGTGTTAAGAAGGTATCAACGGGTATTTCCAGATATATTACTCAAAAGAACCGGCACAATACACCCAATCGATTAGAATTGCGAAAATTCTGTCCCTATTGTTACAAACATATGATTCATGGGGAAATAAAGAAATAGATTGAACCAAGCTTATCCTTGAAAGGGGAAAAATGACATTATATAGAACACATTGAAATATAACTAGAAGATATTGCATTGAAATAAATCCTATTTGGAGTTCAAATGACAATTAAGGAATAGCATTTTCGGGATAAGAAATAAACTAAACAAACAAACCATGGATAAATCCAAGCGACCCTTTCTTAAATCCAAGCGATCTTTTCGTAGGCGTTTGCCCCCGATTCAATCGGGGGATCGAATTGATTATAGAAACATGAGTTTAATTAGTCGATTTATTAGTGAACAGGGAAAAATATTATCTAGACGAGTGAATAGATTGACCTTGAAACAACAACGATTAATTACTATTGCTATAAAACAAGCTCGTATTTTATCTTTGTTACCTTTTCTCAATAATGAGAAACAATTTGAAAGAATTGAGTCGACTACTAGAACTACCGGTCTTAGAACCAGAAATAAATAGGCTTGTTTTTTGTTCACTTCAATCAGAATTCCAATCCGAACTCAAACATGAATTCGTGTTTTTTTGACAAATCTGAGAATCCAGATTTCTGTGTCGTAAAAAAAAACGAATCGGAAAAAAAGATTTTTTTATTGAACGTGTTCGTTCATTTTGACTACTTTAAGCGCATTTCTCAGAGTAATTTTGATTCCAACTCCACCCTCCCGGAGTTCATTCTCCGGGGAACCCCATTTAAATTATTTCGGTGTATTCTTTCCAATCCACTTTTTCTCTGATTTCGTTGGAAATCATATAAAGACAATTCCTATTTGATATAGCTATTTGTGCCAGTATTTTACGATTAAGAAGCAACTGCCTCTTATATAAATCATGTATTAATTTACTATAACTATAGGATACTCCCTTTTCTCGAATTACTGCGTTTATCCGAGTGATCCACAAACGACGAAAGTTTCTCTTTTGCTTATCCCTATCCCGACGAGCCGAAACCAAAGCTCTTATTTTCTGTTGAGTAATCGTTCGAGTAAGTCTTGAATGAGACCCTCGAAAACTTGATGCAAATAAACGAATTTTTGTTCTACGTTTTCGGGCTATATATCCGCGTTTAACTCTAGTCATTGAATAAATAAAATTTTGACAAATAACTAATTGATTTTTTTCTTTCAGTTATTATTTTTCCCGTCTTGGCCTATTAATAACTAATAACCAAACGGATTTTTCCAATGTATAAAATCAAAATTCCAATGGCTTTGGCTACTATAACCTTCCCGACCACGATTTTTTGGTATTTTACTGCGAAATATGAAAGAAATAGGAAAATTTCTTTTGCTAGGTGTCAAAAATCTAGTCAAAAAAAAAAAAGAAATAGAAATTAAATCAATAAATAAATAGTGGGTTTCCTCGTTTCTATGGTTACTTCTTAAACGGCGAGGTCTTCTCTATACACCGGAGCCTTTGGCTTCATTTAATATTTCATCAATGTTATTGGTAACTTGTATAGTTCACACCACACTCTTTGGCTCTACCTATGAATTATCCAGTAATAGGTCTTTCACAAAGAGACCCACCTATACAGTAACGGTATTTAATTATGAAAGTTTGCTGGGTAGCTGACCCTCGTACTCCGTTCTTGACCGAGCGATAACTTCATTTTTCTGTTTTTTTTTTGAATTTCAATAAGATTTTTCCGCTTAATGGATAACCATTTGCTACCAATGGAAAATTGTGTCTCATCTTAAATTCAGGTGATTGGATTTGCACCAATGGAAACCATAAACTTTCTACACAATAGAAGGATAGATTTGCTTATTTTTAGATAGTGAATGGAGTCCCTTCTTCCATTCTATCCTATTCACTGGTACTGATCATTCATACTGGAAGCGGTTTTCTTGGCTTTTTTGTGTCAGCTCATGATCTAAACGAGTCGCACATACACCCTAGTACATGTTCCTCGACGCTGAGGACACCCCCGAAGAGCGGGTGATTTCGTGACATTTCGAATGGGCTGTCTTGTATTTCTAATAAGTTGTTTAATAGTTGGCATGTTGAGTCATATACATAATGGGCTGGTTTAGATTGATCCTAACCGGATTTTTTTTATTTACTATTTATATAGTCAACTCATAGATAAAATATCAAATCACTGATTTGCACAAAATCCATTTTTTCATTCAACTGCTACAAGATCAACAATTCCATAAGCTCGGGCTTCTGTTGCTGACATAAAAACATCTCTTTCCATGTCTTCAGATACAACCCATAAAGGTTTGCCCGTCCTTTGTACATAAACCTTTGTGAGGGTTTCGCGTAGTTTCAGCAGTTCTTCCGCTTCCAGGATAAATTCTCCCGTTTGTGCTTCATAAAAAGAACTAGCAGGTTGATGGATCATTACCCTGATAATAGTTCTATCTGGTGTGATGAAAGAAACAGAAAAGAAAGATAAAGAAAAATAGGAAAAAGGATAGAATTGAACAACCGTACGGGCATTATCTTTTATGCATTGCATACGGCTCTATAATGAAATTAACCCCTACTTTCCCGTTCAAGAAAGATAAAAATAGAATCTATCAACCCCAGATGGGTAAACGATCAAAATGCCACCCTTCTTTTTTTTTTTCGGAGAAGTGCAAAAATACTATGATGGCTCCGCTGCTTTCTATTTTAAAATGGATTCTTTTTTTTGTCTTTGATTCAGCAATCCCAAAGTTTCTTTTTGAGCTAACCAAAAAAGAAAATTTGGTTTTTTTCGCACTCTTTTTTTATAACTTAAATATTGTTAAGAGCCCATCGGTGTGAAAACAAATAAGTTTGTGACGCTGAATTGGACTTCCGATAGATAAGAGAAAGTCGGAAATATCTTTTATCTCATACTACTCTCTCGATACATAATCAAATCTTTTGAAAAAAAAAATAAAAAAAAAATTCATATCGAATTCGAAGTGCCATGCTATTATTACTTAATATTCATATGGCGAAGGCATAGTTTTCTTTTTTCTCTCAAATAAAAAAACTTCATTGGCGCCAAGCGTGAGGGAATGCTAGACGTTTGGTAATTTCTCCTCCAACAAGAATAAAAGATCCCATTGACGCGGCCAATCCCATGCATATTGTATGGACTTCTGGTCGTACAAATTGCATAGTATCATAAATGGCTACTCCGGGTATTACCCATCCACCAGGGGAGTTTATAAACAAATAAAGATCTTTGGTCTCATCCTCAATACTGAGATATACCATAAGACCAATAAGTTGATTCGAGATCTCGCTATCAACCTCTTGGCCTAAAAAAAGTAATCTTTCTCGATAAAGTCGGTTGAGTAGGGTAAAATTGTATCCCTTAGGAACCGTACATGCACCTTTTGATGCATACGGTTCAAAAAAAACAGCGAAGAAAAGAATCAATGTATAGATTCCAGCCCTCTTTCTTTTATTTTTCGAGTTTTTCTACCTTTTTACTTTTTCTTCAATTTTTCAAAAAAGATGCATTTTGATTTCTTCTTTGATAATATAAAAAAAGGGGTAAATAAACTTATCGAATTTACTTCTCATTGATGTATTCTTTCATCGAAATTCAATCCAAATCGTGATGATATTTTCTTGTTCCTGAATGGGCCTCTTTCATCTTTTTAGGTTTATGCTCTACTCCGGGTAAAGATCCGCCCGATTTTGATTTGCACATATAGGACAAATTTTCCCATCACCATTTCTTGTTGTTATGACTTTACAAATAATCATTTATGATACACGTAGTAATCATAAATATATTACCAATTGGGTTTTTCTAAACGGAGTCTGGATACCTCATTTTTTTCGTCCAGCCAAAGCCAACCATAAATTATTCTAATTGATATAATTCTATGAATTCCCCCCAATAATGCATTTAATTGCAGTTCACGCTCCAATTTTTCGATGATTCAATTTATCTTTCTTGGGCGAAACAGAGGATATCTCGGTCGGGGGAGAGAATGGGGAAATTCCATATGACCCAATATATCTGACAAGTCGCACTATACGTCAACCCAAGATGCATCTTCCTCTCCAGGACTTCGGAAGGGTACTTTTGGAACACCAATAGGCATGGATTGAAAGAAAAAAGGAATTAAATACTATATTTCACTTTGATGTGGAAACGTAACAATATGGTTTTATTGTCTTTATAATATTGACTTTATCATATTTATTTTATCCCTAGATTAGAAAAATTTAGAATTTAGAAAGAAATACAAAATAAATAAAGGAACATTTTTACGAATAGATCCTTCTAATGATAAATGAAGGATGGACACATTTACTCATAGAAAATGGTATCAATCCACCATTGCATATTGGTACTTATCGAGTATAGAATAAATCTGCTTCTCTTTGTTCTTACGAACCGAATTCTTCCATTATTACGAATAGAATCCTAACCCTTGTTAGGAAGTAATCTACTGAACAGGGGAAGTCTATAGGATAGTCATAGTATAACCTTTCCAATGCAATAAAGTTACGTAGTGTCTATTTTTCTTCGATGAAGGGGTATTTTCCATGGGTTTGCCTTGGTATCGTGTTCATACCGTTGTATTGAATGATCCCGGCCGGTTGCTTTCCGTTCATATAATGCATACAGCTCTGGTTGCTGGTTGGGCGGGCTCGATGGCTTTGTATGAATTAGCAGTTTTTGATCCTTCTGACCCTATTCTTGATCCGATGTGGAGACAGGGTATGTTCGTTATACCCTTCATGACTCGTTTAGGAATAACCAATTCGTGGGGGGGTTGGAGTATCACAGGCGGAACTGTAACGAATCCGGGGATTTGGAGTTATGAAGGTGTAGCTGGGGCACATATTGTGTTTTCTGGCTTATGCTTTTTGGCAGCTATCTGGCATTGGGTCTATTGGGATCTAGAAATATTTTCTGATGAACGTACAGGAAAACCCTCTTTGGATTTGCCCAAGATCTTTGGAATTCATTTATTTCTCTCCGGGGTGGCTTGCTTTGGTTTTGGTGCATTTCATGTAACAGGTCTGTACGGCCCTGGAATATGGGTGTCCGATCCTTATGGACTGACGGGAAGAGTACAGCCTGTAAATCCGTCGTGGGGCGTGGAAGGTTTTGATCCTTTTGTTCCGGGAGGAATAGCTTCTCATCATATTGCAGCAGGTACACTGGGCATATTAGCGGGTCTATTCCATCTTAGCGTTCGACCGCCACAACGTCTATACAAAGGGTTACGTATGGGAAATATTGAAACTGTACTCTCCAGTAGTATCGCGGCTGTCTTTTTTGCAGCTTTTGTTGTTGCTGGAACTATGTGGTATGGTTCAGCAACTACTCCCATCGAATTGTTTGGTCCCACTCGTTATCAATGGGATCAGGGTTATTTCCAGCAAGAGATATATCGAAGAGTTAGCGCCGGGCTAGCCGAAAATCAAAGTTTATCAGAAGTCTGGTCTAAAATTCCTGAAAAATTAGCTTTTTATGATTATATCGGCAATAATCCGGCAAAAGGAGGATTATTTAGGGCAGGCTCAATGGATAACGGAGATGGAATAGCGGTAGGATGGTTAGGACATCCTATCTTTAGAGATAAAGAAGGGCGTGAGCTTTTTGTACGTCGTATGCCCACTTTTTTTGAAACATTTCCAGTCGTTTTGGTAGACGGCGACGGGATTGTTAGAGCGGATGTACCTTTTCGAAGGGCAGAATCCAAGTATAGTGTTGAACAAGTAGGTGTAACCGTTGAGTTTTATGGCGGCGAACTTAATGGAGTCAGTTATAGTGATCCTGCTACTGTGAAAAAATATGCTAGACGTGCTCAATTGGGTGAAATTTTTGAATTAGATCGCGCAACTTTGAAATCCGATGGTGTTTTTCGTAGCAGTCCAAGGGGTTGGTTTACTTTTGGGCATGCTTCGTTTGCTTTGCTCTTCTTCTTCGGACACATTTGGCATGGTGCTAGAACCTTGTTCAGAGATGTTTTTGCCGGCATTGACCCAGATTTGGATGCTCAAGTAGAGTTTGGAGCATTCCAAAAACTTGGGGATCCAACTACAAGAAGACAGGCAGTCTGATACAAGACCGCTTTGGCATTTTTCCCCTCTATTTTAGGGGGGATTTTACATAGAGTACCGGAGTGAATTTGAATCACCGCTTTTTTTTTTGCTCTTTCAAGATGATTCCCAAAAATAAAATGAAAAAAAAAAAAACGAACAAGTAGGAAAGCTATAATTGTAAACCACGATCAAATTTATGGAAGCATTGGTTTATACATTCCTTTTAGTCTCGACTCTAGGGATCATTTTTTTCGCTATTTTTTTTCGAGAAACACCTAAAGTTCCAACTAAAAAGGTAAAATGATTTTTCATTATCTCAATTGAAGTAATGAGCCTCCCAATGCTGGGAGGCTCATTACTTCAACTAGTCCCCGTGTTCCTCGAATGGATCTCTTAGTTGTTGAGAAGGTTGCCCAAAAGCGGTATATAAGGCGTACCCGGTAAAACTTACAAGTAAACCAGATATAAAAATGGCGACTAGGGTTGCTGTTTCCATTATGATTATATAATTTCAAGACCCCAACGTATCTATCATAAGATCGTTTATTTACAACGGAATCGTATACAAAGTCAACAGATCTCAATGAATAGAATAGGATTTATGGCTACACAAACTGTTGAGAACAGTTCTAGATCGGGTCCAAGACGAACTACTGTAGGGAGTTTATTAAAACCATTGAATTCGGAATATGGTAAAGTAGCTCCCGGGTGGGGAACGACTCCATTGATGGGTGTCGCAATGGCTCTATTTGCGGTATTTCTATCTATTATTTTGGAGATTTATAATTCTTCCGTTTTATTGGATGGAATTTCAATGAATTAAATCTATAAGAATAACAAAGTCCTAGCTTTTTGAATAAAAAATAAATAAGTTAGAACTCAATTTAAGGGCTTATTCTATTTTGGTAGTTCGATCGTGGAATTTATTTCTTTCTGTATTTCCGGAATATGAGTGTGTGACTTGTTATAATTGATTCTATTGATAGTACAGAGGCTAGATCTGTCACCTTGATAAAGATGGTTCTACTTCGTCGGATATTTGTTCAAATATCTGGAACACGAACTAGATTAAGAAATAGTTGAACTATGATTCATACTGAATATTTGACCTCGTATCCGGCGGCAAAAAAAATGCAACCTGTTTGAAAAAAGAAAAATCTTTCTTTTTTTTTTAGTCATTTTATCTAATTCATGAAATACGTGATCAACCAAGATCAACCGAGGGTTCTTACTCAGAGAATCCTTGGGTTAGCTTAGGATTTTTTATTAAATCGTCGTGGTTCGAGTATGAATCTGAGGTTTTAATCAATTCATAGGGTCTTAACAAGAGAATTCCTATTAAATCACTAATAAAGAAAGGAAAAAGCCTTAATTAGAGACAAAAACAAATTAAATTTAAATAAAAAGAAATAGGTAAAGAGAAGATTCAAGAGGCCCGTAAGAATCAAAATAAAGACGGTTGAGCCAACTTGATATTTTGGTATTATCACCACAAAGAAGAGCTTTTATAATAGAGAAGATTGAATGGGAGATTAAGAAGTTTCAAACTTTCTATTCCATTTCTGACTATTCTTTTTTATTAGGTGTTTTTGCTTGAGCTGTACGAGATGAAAGTTTCATATACGGTTCTAAGGGGGGGATTTTCACCTATCTCAATAAAGTCTATGATTGGTTCGAAGAACGTCTTGAGATTCAGGCGATTGCGGATGATATAACTAGTAAATATGTTCCTCCCCATGTCAATATATTTTATTGTTTAGGGGGAATTACTCTTACTTGTTTTTTAGTACAAGTAGCTACGGGGTTTGCTATGACTTTTTACTATCGTCCGACCGTTACTGAAGCTTTTGCCTCTGTTCAATACATAATGACGGAAGCGAACTTTGGTTGGTTAATCCGATCAGTTCATCGATGGTCAGCAAGTATGATGGTCCTAATGATGATTCTACATGTTTTTCGTGTGTATCTCACTGGTGGATTTAAAAAACCCCGCGAATTGACTTGGGTTACAGGTGTGGTTCTGGGAGTATTGACCGCATCTTTTGGCGTAACTGGTTATTCCTTACCTCGGGACCAAATTGGTTATTGGGCGGTGAAAATTGTAACAGGTGTACCTGAGGCTATTCCTGTAATAGGATCGCCTTTAGTAGAATTATTGCGCGGAAGCGCTAGTGTGGGACAATCCACCTTAACTCGTTTTTATAGTTTACACACTTTTGTATTGCCACTTCTTACTGCTGTATTTATGTTAATGCACTTTCCAATGATACGCAAACAAGGTATTTCTGGTCCTTTATAAATATAAAGAAGATATAGAATAGATATTTGCAATCAATCATTTATCACTTAGAGGAGGAATGATAGGATTTTATTGCTACAAGTATGGATTATTGAAATAATAAGACATACGTTTGGATATTTCCCTTCAACCAATCGTGTCAAATAAATAATATTGTGTAGTTGAAGGGAATTCTTCGAAGAGAAAATGGATTATGGGAGTGTGTGACTTGAATTATTGATTGGTCTGTGTAGATATACGTCTGCCACATCGGAATTCACAACCAAATGTGTCTTTGTTCCAACCACTGTGTAACCTCTATACAGAAGATAGACTGGTTCGCTTGAAGAGAATATTTTCTATGATCATATCCAAATCCTGTTGTACATGAGTAGGCTCCGTAAGATCTAGTATAATGAATTTACCACTTCAATACTTACTTAAAATTGAATAGTATGGAAATGCATTCATTTCCTTTGCATTGATATGATTGATAATACTATCGGGGTGAAACAAGAGATCTAAAGAAAAATAAAATTTAGGCTAGACTAAATTAGTAACAAGTAAACCTTTTTTGTGTGTATCTCCCACTATTCTATTTTGGAGATAACATAGTAATCGTAAAGTCTGAGACGACCCAGAAAGCAAAAGTACTTGATCATAACCAACTTTGTAAGCCGACTTGGGTATTGAGTATTTACTTAGACTTAGACTTAGAACCGAATTCTTTGCAATGGATGGTTGTAATTTCGGAAAAAGAGTCCAATTTTTCTTACTCTTACATTGAATCATTCATATATGTGTAGATATAGCCAACACATAGAACATAGATTTTTTATAGATTCATTTGGTTCTTTTGAGTCTTGCTCGAGCCGGATGATAAAAAATTATCATGTCCGGTTCCGCGGGGGGATGGATCTATAAGAATTCACCTATCCCAATAACAAAAAAACCTGATTTGAATGATCCTGTATTAAGAGCTAAATTGGCTAAAGGCATGGGTCATAATTATTACGGAGAACCCGCATGGCCAAATGATCTTTTATATATTTTTCCAGTAGTAATTCTAGGGACTATTGCATGTAACGTAGGCTTAGCGGTTCTAGAACCATCAATGATTGGTGAACCGGCAGATCCGTTTGCAACCCCTTTGGAAATATTACCAGAATGGTATTTCTTTCCCGTATTTCAAATACTTCGTACAGTGCCCAATAAATTGTTGGGTGTTCTTTTAATGGTTTCAGTACCTGCGGGATTATTAACAGTACCTTTTTTAGAGAATGTTAATAAATTCCAAAATCCATTTCGCCGTCCAGTAGCGACAACCGTCTTTTTGATTGGTACTGCAGTTGCCCTTTGGTTGGGTATTGGTGCAACATTACCTATTGATAAATCCCTAACTTTAGGTCTCTTTTAATTTGATTCAATTGTGAAATAACACGACGTGTGTATCTAGGGAATAGTCGCTTCAAAGCGAATTCTCCCTAGATACATCTATTCAAGAAAATTTTGAATTTCTTTCGAATATATGAATTGTGCTACAGATTCAAATCTTATATCTTAATTTAATTATCTTAATTAAACCCAATAGATTTAAAATTTCTTTTTTGGTAAAAAAATTGCGAAATGTTGTTCTAGAATGTCCAATATCCCTTTTACATCTCCTAGGCGAAAATGCTCAATTTTCATAAGATCTTCTTGACTCTTATTCATAAGGTCCAATAATGTATATATATTGGACCTTATAAGGCAATTATAAATTCTAGGAGACAATTCGGATTGATCAATAAAAATCGATTTCAATGCTATTTTGTTTTTTTGGACTTTATTCAATTTATCGTGAAAAGTAAAGGGGGATAAAGGAACCCTATGTTGATTGTGCTCTAAAGGTAAGTTTTCTTCGTCCTTATATAAAAAGGGAATAAATAAATCAATCAAAGTCCGAGAGGCTTCATGAAGTGCTTCTTTCGGAGTTAAACTGCCATTTGTCCATATTTCGAGAAACAGTATCTCTTGTTTTTCATTCCCATTTCCATAGGAATGAATACTATGATTCACATTTCGAACAGGCATGAATACAGCATCTATAGGATAACTTCCATCTTGAAAGTTCTGTGGCATCTTTCTAAGATATCCGCGATTTCTCTCAATTTCTAATCCAATATGCAAATTAATTGGTTCTGTCAATCTAGCTATATGTTGTGTATTGTCGACGATTTCTACATAAGGTGGTAAGATGATATCTCGAGCAGTTACATATCCAGGACCCCTAACACAAATAGACGCGTCACAAGTTCCATATAGATTACTTCTCAATACAATTTCCTTCAAATTCATTAGAATTTCGTGGGCCGATTCTTGAATACCTGTTAGAGTCGAATATTCGTGGGAGACATTCTCGGATTTTACACGTGTGATACATGTTCCTTCTATTTCTCCAAGCAAAGCTCTTCGCATCGCAATCCCTATTGTGTCGGCTTGTCCTTTCATAAGCGGAGCCAGAATAAATCGACCATAATAAAGACGTTTACTGTCTGTTCTTGATTCAACACACTTCCACTGTAGTGTCCGAGTAGATACTGTTACTTTCTCTCGAACCATAGTAATAATATTTTTTTTGATTGAATTATTTATTTCTCTTGTTTCTCTTGAAATTGATTCACTGTTTATTTCTACACACGTCTTTTTTTCGGAGGTCTACAGCCATTATGTGGCATAGGGGTTACATCCCGTACAAAAGTTAATAGGATACCACTTCTACGAATAGCTCGTAATGCGGCGTCTCTTCCGAGACCGGGACCTTTTATCATGACTTCTGCTCGTTGCATACCCTGATCTACTACTGTACGAATAGCATTTGCTGCTGCAGTTTGAGCGGCAAAGGGTGTCCCTCTTCGCGTACCATTGAATCCACAAGTACCGGCCGAGGACCAGGAAACCACCCGACCTCGTACATCTGTAACTGTGACAATGGTATTATTAAAACTTGCTTGAACATGAATAACTCCCTTTGGTATTTTACGTGCACTTTTACGTGCACCAATACGTACATTTCTACGTAAACCAGTTCTCGGTATAGCTTTTGCCATATTGCATCATCTCATAAATATGAGTCAGAAATATATGGATCTATCCATTTCATGTCAAAACAGATTCTTTATTTGTACACTGAGTTCTTTAGTGAGTCTGATTATCCCTTTATCCTTGTCTTTGTTTATGTCTCGGGTTGGAACAAATTACTCTAATGCGCCCCCGTCTACGGATTAGTCGACATTTTTCACAAATTTTACGAACGGAAGCTCTTATTTTCATATTTTTCATTCCTTATCTTAATTCTGAATCTACTTCTTGGTAGAAAATAAGTTTCTTGAAATTTTTAATCTCGAATCGTATTGAATAAAAATCACCTAATCTTTTGAATCCTTGTTTCGGAGTCGATAAATTATACGTCCTCTGCTTGAATCATAACGACTTACTTCAATTTTGACTTTATCCCCGGGTAGTATCCGTATAAAACTACGTCGGATCTTTCCCGAAACATAACCTAGAATCAGATCCTCATTATCTAACCGAACCCGGAACATGCCATTGGGAAGCGATTCAGTAATTAAACCTTCATGAGTCCATTTTTGTTCTTTCATTCCAGGTAAAGCCTCCTTGAGGTATCAACTAATGGAGGAGAAACGATATTAGACAACTCACCCCCCTTTCTTTTTATATTTCTCAAATAGGAAGAGGTTTCGGATTTCATTTGGATATGAAATGGATTACCATATATAACATAAAATTTCTCCGCCGATTCCTTCTAGTCGAGCTTCCCGATCTGTCATTATACCCCGAGAAGTGGAAAGAATTACAATACCCATCCCACCTAAAATTCTAGGAATTCGTTGAGAGTTAGAATAGATTCGTAGACCGGGTCGGCTGATCCGTTTTAAATTTAAAAAATTTCTATAGGGTCTTTTCCTATTCCTGCTATGTCGCAGGGTTAAAACCAAAAAATTTTTGTTTTTTTCTCGATGTTTTCTGACGTTTTCGATAAAACCTTCTCGGAAAAGTATTTTAACAATATTTTCGGTAATATTAGTAGATGCTATGCGAACAACTCTTTTTCTATCCATATCAGCATTTCGTATAGAGGTTATTATCTCAGCAATAGTGTCTCTACCCATGATGAATTAAAACTTTTGTCGTCCCAAAATTGGATATAATTAACATGTTTTTCTTTTTTTTTTATTGGTTTATGAATATAAATTTTTCAAGGTATATGCGCAAAACACAAGCTACGAATTAATCTAGTTCTTAATCTATTTCCCTTCAAATACCCCCCCAAAAAAATTCAGATCTCTTTTTTTTTTATTTTATAATACTTCGGGAGCTAATGAAACTATTTTAGTAAAATTTAATTGTCTCAATTCGCGGGGGATTGCCCCAAAAATGCGAGTTCCTTTTGGATTTCCTTCTTGATCAATCACAACTGCAGCATTGTCATCATATCGTATTATCATACCGCTGTCACGTTTAAGTTCTTTACAGGTACGAACAATTACAGCTCTGACTACTTCTGATTTTTCTAGGGGCATATTTGGTACGGCTTCTTTGATCACAGCAACAATAACGTCACCAATATGAGCATATCGGCGATTACTAGCTCCTATGATTCGAATACACATCAATTTTCGAGCCCCGCTGTTATCCGCTACATTTAAATAGGTCTGAGGTTGAATCATATAAATTTTTGAATCTATTCTTCCAATGCAAAGGATGAAGAAAATAAAAGAAATATTGTTTGTCTAAGTCTAAAAAAGAAATAGGCGATTTTGTTTCATCCCCAAGACTCATTTCTCTATGTTCTACATTTTTATCCCGAAATAATAAATTGAGTTCGAATAGGCATTTTGGATGCTGCTATTAAAATAGCCCTTTTAGCTATATTTTCGGTTACTCCACCCATTTCATATAGTATTCGCCCCGGTTTAACAACAGCTACCCAATATTCAGGGGATCCTTTCCCCGAACCCATACGCGTTTCAGCAGGTCTTACTGTAACTGGTTTGTCTGGAAAGAGACGGACCCATATTTTTCCACCACGGCGTGCATTTCGTGTCATTGCCCGGCGACCTGCTTCGATTTGTCTCGATGTGATCCAAGCGGGTTCAAGTGCTTGAAGAGCATATTTACCGAAACAAATATGATTACCTCGATAAGATATTCCCTTCATTCTTCCTCTGTGTTGTTTACGGAATCTAGTTCTTTTGGGGTTATAGTTGATGGTTGTTTCGGAATTCCATCTCTACTACAGAGCTGGACGTGAGAGTTTCTTCTCATCCAGCTCCTCGCGAATAAAAGGATTCCAAATTGAATTTGAATTAATTTGAATAGCTATTAGAACATTTTTATTTTAGAAAAAATTTTCTTTTTTCTAACGTCCTAATAAATCTTTATTGTCTTTTATCCGAGTTTACCAATTCAAAAAAAAAAGAAGGTTTTCGCGGGCGAATATTTACTCTTGCAATCTCTATTTCAGTCCTAGCACTTATTCGTCATTTTTCAAACAAAATAGATGAATTTATTTCCGGTTTATTTCGCCATCCTAAGTAGTGAATCATTAAGATTCGTTTATTTAATATTTAAATAAAATCTTTTGCATTCACAGGTTCCTTCGTTTTCACCACTTCGTACTAGATGATTAGGTCAGAATTCTACAATGGAGCTCATAATCCAATTTATTCTTGAGTCAACCTTCTTAATCTTTATTGACTCAAAGCTCTTGAGTTTTTTCTTTTCTTCTACAAGAAATTCATATTTCATTATGTATGAATCAATTAGTATTGATGCTTTTTTACACTGTCTTTTATGAGATGACTCATAGACCTTCCATATTGGAATTGTATATCATTGATATTCTTTTTCTCTCTTTCTCTCATCCTTCCATTTATCCACACCTTATCTTCCGTAATTTTGCTTTAAAAAAGTTAACGTTTAATTATTTCAGTTGCTACAAAGATATGACTGATTTAACATATTTTGACTGGTTCTTTAGATCTAGATAATATGAAGTGATGAATTGGTTTTCACACTATCGGGCCGGTCTTTTGTAACCCTAACCCTAAAAAAAACCAACGAGTCACACACTAAGCATAGCAATTATATCACAAGGTCAATTGAATTTTTATTCAACCCTATAGAATTAGTTTGATTGGTAGGAAAAAGAATGAATGAGTTTCCCCTTTTTCCTTCTATCGGTTGATAGAAGGAAAAAACGATGAAAGTTTTCTTATTCCTCTTCCTTGTCTATAAAAATCCAAATTTTGATGCCCAAGACCCCATAGATAGTTCGAACTGTATAGGAACAATAATCTATTTTCGCTCGAATGGTTTGTAGGGGAACTCTGCCTTCTCTGATCCATTCGACACGGGCGATTTCTTTTCCGTCGATACGCCCTGCAATTTGTACTTGAATTCCTTTTGTATCCGCTTGTTCAGTTAATTCAATAGCCTTTTTCATTGCTTTTCGAAATGAAACTCGATTCTTTAATTGTCCGGCTATAAATTCTGCAAGAATATTAGGGTTTCCATAAGGTTTTGAAATTCTTGTGATAGCAATGTTAAGTTTTCGGTTCACATAATGAAATTTTTTTTGTAGATTCATTTGTAATTCTTCGACCCCTCGGGGTCTACTTTCTATTAATAACTTTGGGAATCCCATAAAGATTATGATCTGGACCAAATCGATTCTTTTTTGAATCTCTATATGCGAAATTCCCTCGGTTCCAGAGGATATTCTCATATTCTTTTGAATATAATTTTTAATAAAGTCTCTTATTTTTTGATCTTCTTGTAGGTCTTCGGAATAATTTTTTGGTTTTGCAAACCAAAGGGAATGATGCTTTTGGGTTATACCAAGTCGGAAACCAAGTGGATTTATTTTTTGTCCCATACTACCTCACTATTATATATATCACGATCTACCATACTTGGCTTTTTCCATCTAGGTTTTTTTAACGAATAGAAAGATATATCTTCATATATATCTAAAGATATATCTTTCACTCCAATAGTTATATGACAGGTAGCTTTTTTTATCGCATAACTACGTCCTCGAGCACGAGGTTTTAATTTTTTCACGACAGTCCCCTCGTTAACTTCAGCTTTAATAATTATTAAATTGTCTTCGGCGGAGCCCATAGTGTAACTAGCATTTGCTGCTGCAGAATAAACTAACTTGAAAATGGGATAACATGCTTTATAGGGCATGAGTTCTAGTATCATAAGGGTTTCCTCATAGGAACGTCCGCGAATTTGATCAATTACTCTTCTTGCTTTGTCAGCAGATACAGATATATGTCGGCCTAAAGCGCGTACTTCTGTTTTTTTCTTCTTTAGCAGCATAAGGTTCTCTCCTACTAATGAATCATAAGTACCTATCTATATGATAATGATATGTTTTTTAAGATAAGATTAACGACGGGATCTATTATCGCTTTTTGCATGTCCTCGGAAATTTAAAGTAGGTACAAATTCGCCCAATTTGTGACCTACCATACGATCTGTTATATAAACAGGCAAATGCTCTTTGCCATTATGAATGGCAATCGTATGGCCAATCATTGTAGGTATAATGGTAGATGCACGAGACCAAGTTACAATTATTTCTTTTTCTGCTTTTTGATTAAGTTTAGAGATTTTTTTTAATATATTTTTGTCTACAAAAGGATTTTTTTTTAGTGAACGTATCACAGCTTACTCCTATTTTTTTTGTTTTTGTAAAGACGAAGAAATAAATTCGATTTTCTTGCCTATTTACTACGGCGACGAACAATCAAATTATCACTATATTTATTCCTTTTTCTACTTCTTCTTCCAAGTGCAGGATAACCCCAAGGGGTTGTGGGTTTTTTTCTACCAATTGGGGCTCGCCCTTCACCACCCCCATGGGGATGGTCTACAGGGTTCATAACTACTCCTCTTACTACAGGACGCTTACCTAGCCAACGCTTGGATCCGGCTCTACCCAAACTTTTCTGGTTCGCCCCAACATTCCCCACTTGTCCGACTGTTGCTGAGCAGTTTTTGGATATCAAACGGACCTCCCCAGAAGGTAATTTTAATGTGGCCGATTTCCCCTCTTTTGCAATCAGTTTCGCTACAGCACCCGCTGCTCTAACTAATTGTCCACCCTTTCCAAGTGTGATTTCTATGTTATGTATGGCCGTGCCTAAGGGCATATCGGTTGAAGTAGATTCCTCTTTTTGATCAATCAAAACCCCTTCCCAAACTGTACAAGCTTCTTCCAAAGCATACGGCTTTCTGGATGTAGATGATATCTATACAGATGGATCTTATATATATGATGAAGTACCACATGGGTGGATATCTATATGAATCCAAATCTGTCGAATCACTCATGGGATGATCTTCTACATCCTAGGTCTTCCCGTTCCGTCATCTGGCTTATGTTCTTCATGTAGCATTCAGACCGAATGACTCTATGAAATTACGTCGATACTTCCACATATTATGGGTAACGTAGGAGACATCTCTATTTTTCCCCGGGGAATCTTTAGAATTCCCACTGCTTAGCTTTCAATTCGCCTCTGACCATCAAATGAAATGTGAATAACCCGTCCTCCTCTCTTTGAAAGAAGGGGCGCTTCCGGTTCTGTCGGTGCTTGAAACAATTTTGTCTTCTCCATATTACTATATCTCTAGAGTCAATAATTTTATATGAGGAACTACTGAACTCAATCACTTGCTGCCGTTACTCTTCAGTTTTCTGTTGAGGTCTATCCTGTAGAGGTACTCAAATTGGATCAGTGATCGATTTCTAGGTTTCGTCGTAAACCTAATTGGTTACTTCCAATTACGTAAATCAATAGTTCAAACCGCACTCAAAGGTAGGGCATTTCCCATTTTTATAGGAACTTCTGTACCAGAAACAATGGTATCTCCAATTATAGCCCCTCTGGGATGTAAAATATATCTCTTCTCACCATCCCCATAGTGTATGAGACAAATGTATGCATTTCGATTAGGGTCGTATTCTATGGTTACGATTCTACCATATATGTCTTTTTCATTCCGTCGAAAATCGATTTTACGGTATAGACGCTTATGACCTCCCCCTCTATGCCTTGCGGTAATGATTCCTCTGGCATTACGACCTTTACCACAATGATGCTGTCCATAGATCAAATTATTTCGTGGATTGGATTTCACTTGACTGTCTACGGTTCCATTGCGTGTGCTCGGGGTAGAAGTTTTGTATAAATGTATCGCCATGCTATTAAGTATTTTGATTTAAGTTCTTTTCTTTCTAAGAGGTGGAATAGAATAACCCGGTTGAAGCGTAATGATCATACGTCTGTAATGCATTGTATGTCCCATAATGGGTCCCATTCTTCTACCCTTTCCCGGAAGTCGATGACTATTCATAGCTATTACCTTGACACCAAAGAAGAGTTCGACCCAATGCTTTAGTTCTGTCCTAGTTGATCCTGATTCGACATTAGAAGTATATTGATTTTTCCCCAATAACCGAATACTTTTGTCTGTAAATACTGCATATTTGATTCCATCCATAAATCTATTTTCTTCCCTATGAGTTCTAGTCTCAATAAGAATGCTATTTCTTACTGTTCATATATTATGATATGAATATACCACACCAATTCGTTATGTGTGGGTGATGAGATTCCATTGATGCAGAGCCAATTCCAATAGACTTATTGGAGGGTCCCATTGGCGTGCATCCAGTAGGAATTGAACCTACGAATTTGCCAATTATGAGTTGGGCGCTTTAACCATTCAGCCATGGATGCTTAGCGGGGATCCTCGTACATGGTGAATAACCAAATTCCAATTGAAATGAAATCTTTAGGATAAATCAATGCAATTTAGGAGGAATCAATGAAAGGACATCAATTCCAATCCTGGATTTTCGAATTGCGAGAGATATTGAGAGAGATCAAGAATTCTCACCATTTCTTAGATTCATGGATCCAATTCAATTCAGTGAGGTCTTTCATTCACATTTTTTTCCACCAAGAACGTTTTCTAAAACTCTTTGACCCCCGAATTTTGAGTATCCTACTTTCACGCAATTCACAGGGTTCAACAAGCAATCGGTATTTCACGATCAAGGGTGTAATACTATTTGTAGTAGCGGTCCTTATATATCGTATTAACAATCGAAATATGGTCGAAAGAAAAAATCTCTATTTGAGAGGGCTTCTTCCTATACCTATGAATTCCATTGGACCCAGAAATGATACCTTGGAAGAATCGGTTGGGTCTTCCAATATCAATAGGTTGATTGTTTCGCTCCTGTATCTTCCAAAAGGAAAAAAGATCTCTGAGAGTTGTTTCCTGAATCCGAAAGAGAGTACTTGGGTTCTCCCAATAACTCAAAAGTGTAGCATGCCTGAATCTAACTGGGGTTCGCGGTGGTGGAGGAACTGGATCGGAAAAAAGAGGGATTCTAGTTGTACGATATCTAATGAAACCGTCGCTGGAATTGAGATCTTATTCAAAGAGAAAGATATCAAATATTTGGAGTTTCTTTTTGTATATTATATGGATGATCCGATCCGCAAGGACCGTGATTGGGAATTATTTGATCGTCTTTCTCTGAGGAAGAGGCGAAATAGAATCAACTTGAATTCGGGACCGCTATTCGAAATCTTAGTGAAACACTGGATTTCTTATCTCATGTCTGCTTTTCGTGAAAAAATACCAATTGAAGTGGAGGGTTTCTTCAAACAACAAAGGGCTGGGTCAACTATTCAATCAAATGATATTGAGCATGTTTCCCATCTCCTCTCGAGAAAGAAGTGGGCTATTTCTTTGCAAAATTGTGCTCAATTTCATATGTGGCAATTTCGCCAAGATCTCTTCGTTAGTTGGGGGAAGAATCCGCACGAATCGGATTTTTTGAGGAACGTATCAAGAGAGAATTGGATTTGGTTAGACAGTGTGTGGTTGGTAAACAAGGATCGGTTTTTTAGCAAGGTACGGAATATATCGTCAAATATTCAATATGATTCCACAAGATCCAGTTTCGTTCAAGTAACGGATTCTAGCCAACTGAAAGGATCTTCTGATCAATCCAGAGATCATTTGGATTCCATTAGTAATGAGGATTCGGAATATCACACATTGATCAATCAAAGAGAGATTCAACCACTAAAAGAAAGATCGATTCTTTGGGATCCTTCCTTTCTTCAAACGGAAGGAACAGAGATAGAATCAGACCGATTCCCGAAATGCCTTTCTGGATATTCCTCAATGTCCCGGCTATTCACGGAACGTGAGAAGCAGATGATTAATCATCTGCTTCCGGAAGAAATCCAAGAATTTATTGGGAATCCTACAAGATCGGTTCGTTCTTTTTTCTCTGATAGATGGTCAGAACTTCGTCTGGGTTCGAATCCTACTGAGAGGTCCACTAGAGATCAGAAATTGTTGAAGAAACAACAAGATCTTTCTTTTGTCCCTTCCAGGCGATCGGAAAATAAAGAACTGGTTAATATATTCAAGATAATTACGTATTTACAAAATACTGTCTCAATTCATCCTATTTCACCAGATCCGGGGTGTGATAGGGTTCTGAAGGATGAACCGGATATGGACAGTTCCAATAAGATTTCATTCTTGAACAAAAATCCATTTTTTGATTTATTTCATCTATTCCATGACCGGAACAGGGGAGGATACACGTTACACCACGATTTTGAATCAAAAGAGAGATTTCAAGAAATGGCAGATCTATTCACTCTATCAATAACCGAGCCGGATCTGGTGTATCATAAGGGATTTGCCTTTTCTATTGATTCCTACGGATTGGATCAAAAACAATTCTTGAATGAGGCCAGGGATGAATCGAAAAAGAAATCTTTATTGGTTCTACCTCCTATTTTTTATGAAGAGAATGAATCTTTTTCTCGAAGGATCAGAAAAAAAAGGGTCCGGATCTACTGCGGGAATGATTTGGAAGATCCAAAACCAAAAATAGTGGTATTTGCTAGCAACAACATAATGGAGGCAGTCAATCAATATAGATTGATCCGAAATCTGATTCAAATCCAATATAGTACCTATGGGTACATAAGAAATGTATTGAATCAATTCTTTTTAATGAATCGATCCGATCGCAACTTCGAATATGGAATTCAAAGGGATCAAATAGGAAAGGATACTCTGAATCATAGAACTATAATGAAATATATGATCAACCAACATTTATCAAATTTGAAAAAGAGTCAGAAGAAACGGTTCGATCCTCTTATCTTGATTTCTCGAACCGACGAGAGATTCATGAATCGGGATCCTGATGCATATAGATACAAATGGTCCAATGGGAGCAAGAATTTCCAGGAACATTTCGTTTCTGAGCAGAAGAGCCATTTTCAAATAGTGTTCGATCAATTATGTATTAATCAATATTCGATTGATTGGTCTGAGGTTATCGACAAAAAAGATTTGTCTAAGCCACTTCGTTTCTTTTTGTCCAAGTCACTTCTTTTTTTGTCCAAGTTGCTTTTCTTTTTGTCGAACTCACTTCCTTTTTTCTGTGTGAGTTTCGGGAATATCCCCATTCATGGGTCCGAGATCTACATCTATGAATTGAAAGGTCCGAATGATCAACTCTGCAATCAGTTGTTAGAATCAATAGGTCTTCAAATTGTTCATTTGAAAAAATGGAAACCCTTCTTATTGGATGATCATGATACTTCCCAAAAATGGAAATTCTTGATCAATGGAGGAACGCCCTTTTTGTTCAATAAGATACCAAAGTGGATGATTGACTCATTCCATACTAGAAATAATCGCAGGAAATCCTTTGATAACGCGGATTCCTATTTCTCAATGATATTCCACAATCAAGACAATTGGCTGAATCCCGTGAAACCATTCCATAGAAGTTCATTGATATCTTCTTTTTATAAAGCAAATCGACTTCGATTCTTGAATAATCCACATCACTTCTGCTTCTACTGTAACACAAGATTCCCCTTTTCTGTGGAAAAGGCCCGTATCAATAATTATGATTTTACGTATGGACAATTCCTCAATATCTTGTTCATTCGCAACAAAATATTTTCTTTGTGCGTCGGTAAAAAAAAACATGCTTTTGAGGGGAGAGATACTATTTCACCAATCGAGTCACAGGTATCTAACATATTCATACCTAACGATTTTCCACAAAGTGGTGACGAAACGTATAACTTGTACAAATCTTTCCATTTTCCAAGTCGATACGATCCATTCGTTCGTAGAACTATTTACTCGATCGCAGACATTTCTGGAACACCTCTAACAGAGGGACAAATAGTCAATTTTGGAAGAACTTATTGTCAACCTCTTTCAGACATGAATCTATCTGATTCAGAAGGGAAGAACTTGCATCAGTATCTCAATTCAAACATGGGTTTGATTCACACTCCATGTTCTGAGTTACCATCCGAAAAGAGGAAAAAACAGAGTCTTTGTCTAAAGAAATGCGTTGAGAAAGGGCAGATGTATAGAACCTTTCAACGAGATAGTGCTTTTTCAACTCTCTCAAAATGGAATCTATTCCAAACGTATATGCCATGGTTCCTTACTTCGACAGGGTACAAATATCTAAATTTGATATTTTTAGATACTTTTTCAGACCTATTGCCGATACTAAGTAGCAGTCAAAAATTTGTATCCATTTTTCATGATATTATGCATGGATCAGGTATATCATGGCGAATTCTTCAGAAAAAATGGTGTCTTCCGCAATGGAATCTGATAAGTGAGATTTCGAGTAAGTGTTTCCATAATCTTCTTCTGTCCGAAGAAATGATTCATCGAAATAATGAGTCACCATTGATATCGACACATCCGAGATCGCCAAATGTTCGGGAGTTCCTCTATTCAATCCTTTTCCTTCTTCTTGTTGCTGGATATCTCGTTCGTACACATCTTCTCTTTGTTTCCCGGGCCTCTAGTGAGTTACAGACAGAGTTCGAAAAGGTCAAATCTTTGATGATTCCATCATCTATGATTGAGTTACGAAAACTTCTGGATAGGTATCCTACATCTGTACCGAATTCTTTCTGGTTAAAGAATCTCTTTCTAGTTGCTCTGGAACAATTAGGAGATTCTCTAGAAGAAATATGGGCTTCTGGCGGCAACATGCTTGGTCCCGCTTATGGGGTCAAATCACTACGTTCTAAGAAGAAATATTTGAGTATCAATCTCATCGATATCATCGATCTCATACCAAATCCCATCAATCGAATCACTTTTTCGAGAAATACGAGACATCTAAGTCATACAAGTAAAGAGATCTATTCATTGATAAGAAAAAGAAAAACCGTGAATGGGGGTTGGATTGATGATAAAATAGAATCCTGGGTCGCGAACAGTGATTCGATTGATGATGAAGAAAGAGAATTCTTGGTTCAGTTCTCCGCCTTAACGACAGAAAAAAGGATTGATCAAATTCTATTGAGTCTGACTCATAGTGATCATTTATCAAAGAATGACTCTGGTTATCAAATGATTGAACAACCGGGAGCAATTTACTTACGATACTTAGTTGACATTCATAAAAAGTATCTATTGAATTATGAGTTCAATACATCCTCTTTAGCAGAAAGACGGGTATTCCTTGCTCATTATCAGACAATCACTTATTCACAAACTTCGTGTGGGACTAATACTTTGCATTTCCCATCTCATGGAAAACCCTTTTCGCTCCGCTTAGCCTTATCCCCCTCTAAGGGGATTTTAGTGATAGGTTCTATAGGAACTGGACGATCCTATTTGGTCAAATACCTAGCGACAAACTCCTATGTTCCTTTCATTACGGTATTTTTGAACAAGTTCCTGGATAACAAGCCTAAAGGTTTTCTTATTGATGAGAGTGACGATATTGATGATAGTGACAATATTGATGCTAGTGACGATATTGATGCTAGTGACGATATTGATGCTAGTGACGATGTCGATCGTGACCTTGATACGGAGCTGGAACTGCTAACTATGATGAATGCGCTAACTATGGATATGATGCCGGAAATAGACCGATTTTATATCATCCTTCAATTCGAATTGGCAAAAGCAATGTCTCCCTGCATAATATGGATTCCAAACATTCATGATCTGGATGTGAATGAGTCGAATTACTTATCCCTCGGTCTATTAGCGAACCATCTCTCTGAAAGATGTTCCACTAGAAATATTCTTGTTATTGCTTCGACTCATATTCCCCAAAAAGTGGATCCCGCTCTAATAGCTCCGAATAAATTAAATACGTGCATTAAGATACGAAGGCTTCTTATTCCACAACAACGAAAGCACTTTTTCACTCTTTCATATACTAGGGGATTTCACTTGGAAAAGAAAATGTTCCATACTAACGGATTCGGGTCCATAACCATGGGTTCCAATGCAAGAGATCTTGTAGCACTTACCAATGAGGCCCTATCGATTAGTATTACACAGAAGAAATCAATTATAGACACTAATACAATTAGATCCGCTCTTCATAGACAAGCTTGGGATTTGCGATCCCAGGTAAGATCGGTTCAGGATAATGGGATCCTTTTCTATCAGATAGGAAGGGCTGTAGCACAAAATGTACTTCTAAGTAATTGCCCCATAGATCCTATATCTATCTATATGAAGAAGAAATCATGTAACGAAGGGGATTCTTATTTGTACAAATGGTACTTCGAACTTGGAACGAGCATGAAGAAATTAACGATACTTCTTTATCTTTTGAGTTGTTCTGCCGGATCGGTCGCTCAAGATCTTTGGTCTCTACCCGGACCCGATGAAAAAAATGGGATCACTTCTTATGGACTCGTTGAGAATGATTCAGATCTAGTTCATGGCCTATTAGAAGTAGAAGGCACTCTGGTGGGATCTTCACGGACAGAAAAAGATTGCAGTCCGTTTGATAATGATCGAGTTACATTGCTTCTTCGGCCCGAACCGAGGAATCCCTTAGATATGATGCAAAACGGATCTTGTTCTATCTTTGATCAGAGATTTCTCTATGAAAAATACGAATCGGAGTTTGAAGAAGGGGAGAGGGAAGGAGCCCTTGACCTGCAACAGATAGAGGAGGATTTATTCAATCACATAGTTTGGGCTCCTAGAATATGGCGCCCTTGGGGCTTTCTATTTGATTGTATCGAAAGGCCCAATGAATTGGGATTTCCCTATTGGTCCAGGTCATTTCGGGGCAAGCGGATCATTTATGATGAAGAGGATGAGCTTCAAGAGAATGGTTCGGAGTTCTTGCAGAGTGGAACCATGCAGTACCAGACGCGAGATAGATCTTCCAAAGAACAAGGCCTTTTTCGAATAAGCCAATTCATTTGGGACCCTGCAGATCCGCTCTTTTTCCTATTCAAAGATCAGCCCCCTGGCTCTGTGTTTTCACATCGAGAATTATTTGCAGATGAAGAGATGTCAAAGGGGCTTCTTACTTCCCAAATGGATCCTCCTACATCTATATATAAACGCTGGTTTATCAAGAATACACAAGAAAAGCACTTCGAATTGTTGATTAATCGTCAGAGATGGCTTAGAACCAATAGTTCATTATCTAATGGATCTTTCCGTTCTAATACTCTATCCGAGAGTTATCAGTATTTATCAACTCTGTTCCTATCTAATGGAACGCTATTGGATCAAATGACAAAGACATTGTTAAGAAAAAGATGGCTTTTCCCGGATGAAATGAAAATTGGATTCATGTAACAGGAGAAAGATTTCCCATTCCTTAGCCGGAAAGATATGCGGCTATGAAAGAGGGATTAAGTGGAACAGAATTGACTGGGTGGTAGAGTGGTGGAAACGCTTCTTTCTTCCATATTTTGGACCTTACCTCCATGGAACAATATGTTACTGCTGAAACACGGAAGAATTGAAATCTTAGATCAAAACACTATGTATGGATGGTATGAACTGCCCAAACAAGAATTCTTGAACAGCGAACAACCAGTTCAGATATTCACGACCAAGAAGTACTGGATTCTCTTTCGGATAGGCCCTGAAAGGAGAAGGAAGGGTGGAATGCCAACAGGCGTCTATTATTGAATTGACCCGACCCGATAGTACCCGTTTTGGGAACGTCCAGTGCCAAAGTCACTGAATGGGTAAGTCGCCAATCCCTGGACTATGTAATGTACTTTATCCGCTGGGTGACGGGCGGGCATTTTACCAGAGGTTTCTAATCTACCCTTGTGTGATTCCTGTTGAAGCATATACTCTGGGGTGGGTGCAGGTCGGTATATCAATACCGATTCGATCCGAGCTCTCTTATTGAATTGCTTATTCAATGAGCATTCTCAATATTATGCCTTGAAGAGGACTCGAACCTCCACGCTCTTTAGCACGAGATTTTGAGTCTCGCGTGTCTACCATTTCACCACCAAGGCATCTTGAAAGTGCATCCTATTCTATGAATATGATATCTATCTAGTGTGATGTATGGAATATATGACAAAGGTGGAGTATTTCTATTGATCGGTCATATAGGCCCGAGTTGGACATCCAATTGCTTCGATTTGAATTATCCGGAGAATGCCTTATGTATATATCAAAAAGATGGCCAATCAAACCTATTTTATTTCTCGATTCAATAGAAGCTCAAAGAGGTGAATAGGGTCCCCCCAAAAAAATAACGAGAGATATGGAAAAAGCAGGTCCGATTACGCCTATTCCTAATCCTAAATGGAATGGAACGACGTAGGGATCCATATGTAAACATAGTATCTATTTAGATACGCTCGAATGACTCCTTGAGAATGTATATAACCCTATTCCGGCCTGGTCCGGTATGGAATGAACTTATAATCATGGAATCGACTCGATCATCAGATTATAAGTTCATAACCCTAGCCCATTCCCGTTTTGGTCGGAACAGATCTACTAATTATTTTTCATTTTATTCCAGTTAGTAAGAGGGGTCTTGAACTAAGAAATAGACCCTAGAAGCTAAAAAAGGGTATCCTGAGCAATTGCAATAATCGGGTTCATTGATATTCCTGGTATAGTAGATGCTATCACACATACAATCATACTCAATTCGATGGAATTGTTTGATCTTAAAGGAGATCTTCTATAATTTCGCACGTGAGGGGTGATTTCTTGGTTTCGTCCAGTCATTAATAACTTGATTATTTTTAGATAATAGTAGATAGAAACAACGCTTGTAAGGAGTCCTATTAAAACCAAGGAATATAGGCCTGCCCGCCATCCACACCAGAATAAATAGAGTTTTCCGAAAAAACCTGCTAGTGGAGGAAGACCTCCTAGGGATAAGAGACATAGGGCTAAAGAGAGAGCCAAAAAAGGATCTTTCGTGTATAATCCTGCATAATCTCGAATGTTATCAGTTCCGGTACGTAGACCAAATAATACAATGCAAGCAAAAGCTCCTAGATTCATGGAGATATAGAACAGCATATAAGTTATCATGCTTGCATATCCATTATTTGAGTCTCCAACAATTATTCCAATAATTACATATCCAATTTGACCTATGGACGAATATGCAAGCATACGTTTCATGCTTGTTTGAGTAATAGCAATGATATTTCCCAATATCATGCTAAGAATAGCTAGGATTTCCAGAAGAAGATGCCATTCGTTTGATGAGAAATAAAAAGGAATATCGAAAATTCGAGTGGCTGAAGCTGAAGCAGCTACTTTCGAAGTAACAGAAAGAAAAGCAACGACTGGAGTGGGAGAGTCAGAGTCGAAAAGAGGATTCCTCACTTCTTTCTCTCATTCAAAACCGTGCATGAGACTTTCATCTCACACGGCTCCTAAGTGATAAAAGAAAGAAGAACTCATCTTCTTTCTTTTTTGATTACCTTCCTCGCGTATGTATAAGACCGAATCCATTCGATTTCTAAAAAAGATTACTAATCCTTAACTTTTCGAGGAATCCTTCATCAGTGGTTGTGAATGACTGATTTTTTCAATCTTTTCGACCTTGGTTCCGTAGGAGCAAGTCAGAAAGATTGAGAAATAGAACCATCTGATTTAATTCGTTCTCAATAGCCATGAAATGATCATCTTAGGGTGATCCTTTTGTCGACGGATGCTCCTATTACACTCGTAGTCTCTGAAGGATGAGAACCAACTATGTAGCATCTACATCGAGAATTCAAGTATTGTATACGCCATTAGTCCGATCCTTTGTCGGAACTACCCGTAATAACGAACTTGCAAAATGGATTTGTTTATCATAAAGAGATTGGTCGTCCCTGACCCTGCTTCACCTTAATTGTTATTTGAACAAGTAAAAGTTCTGTCTTGGTTCGAGTGGGGATAGCATTTCTCTTCTGCATGTCCATGGAGTTTTGAAAAATCCAAACATCTCAGAGATAGAGAGGTAGGAATTTCTCGAACGAACCGCACTCCTTCGTATACGTCAGGAGTCCATTGATGAGAAGGGGCTGGGGAAAGCTTGAACCCAATTCCTACAGTGATGAATATGAGCGCAATTGAAATTCCCGGGGAGTTATACATTTGTGTATTGATAAGACCATTCACTATTTCTTGAAGCTCGATCTCTCCCCCGGATAAACCATATAGCCAAGAGAAACCATGAACCAGAATAGAAGAGCTTGCCCCACCCATGAGTAAATATTTCATAGTAGCCTCATTAGACCGTACATCTTTCTTGGTATATCCAGATAATAGGTAGGAGCATAAACTGAAACATTCTGGAGCTACAAAGATAGTTATTAAATCGTTAGCACCACATAAAAACATTCCTCCTAGAGTAGCTGTTAATACGAATAAGAGAAACTCTGTTATAGCCATTTCTGTACATTCAATGTACTCTACGGATAGAGGAATACATAGAGTTGAACATAGTAAAATAAGAAATTGAAAGATTTCGTTGAAATTGTTCGTTTGGAAATTTCCCGAAAAGCTAATCATAGGTTCTTCTCTCCATCGGAACAATAGGGCCGTTATGCTCATTACTAAACTTGTTGAAGAGATGAAATATAACCAAGGTATATCTTTTTGATCAGAGGTTGAATCGATCATCAGAAGAAGAATTAGGCCAAAAATTAGGATACATTCTGGGAAAATCAAACTTCCATCGAAGAGAAGCAAATGAAAGGCTTTCATAAAAATTCTCGTAGAATCGAGAATGAAGTTTTCATTCTGTACATGCTAGATCATGAATTAGTAACTGCATCCAATTTCCAAAAAAAATCCCAATTGTGTCGAACTTTCCATTTTTGGAATGGAATAGGATCAAGATCAAACCTTATTCCATGGTATTTACATGAGGTTCCTCTTTAAGAAAGTCCCCGGGAGGGCTTAGTTGATCCATGATTTATGTTTCATCTTTCGTTTCCTTTTCGTTTGTTTCGAGAAATCTATCGATCCATTCCGATTCTTTCTTTTTCTCTTGATTCTTTTCCGATCGAGATGTATAGATCCTGTTCATGGATTAACGAAAATGTGCAAAAGCTCTATTTGCCTCTGCCATTTTATGAGTCTCTTCCTTTTTGCGTATGGCATCGCCACTCCCTTTGGCAGCATCCACTAATTCAGAACTTAATTTGAAAGCCATATTTCGACCTGGACGTTTTCGGGATGCCGCTAATAACCAACGAATGGCAAGTGCTTTTCCTTGTGTGGATCCTATTTCAATGGGAACTTGATGAGTGGATCCACCTACACGTCTTGCTTTTACTGCTATATCGGGAGTTACTCCACGTATTGCTTGACGTAAAACAGATAGTGGATTTGTTTCTGTCTTTTGTTGAATTTTTTTCATGGCTCGATAGATAATTTGATAAGCCAATGATTTTTTTCCGTGTTTCAGAATACGGTTAACCAACATGTTAACTAATCGATTACGATAAATTGGATCGGATTTTGCTGTTTTTTCTTCTGCAGTACCTCGACGTGACATGAGCGTGAAAGGGGTTTAAGAATCAGTTTTCTTTTTATAAGGGCTAAAATCACTTATTTTGGCTTTTTTACCCCATATTGTAGGGTGGATCTCGAAAGATATGAAAGATCTCCCTCCAAGCCGTACATACGACTTTCATCGAATACGGCTTTCCGCAGAATTCTATATGTATCTATGAGATCGAGTATGGAATTCTGTTTACTCACTTTAAATTGAGTATCCCTTTCCTGCTAGGATTGGAAATCCTGTATTTTACATATCCATACGATTGAGTCCTTGGGTTTCCGAAATAGTGTAAAAAGAAGTGCTTCAAATCATTGCTATTTGACTCGGACCTGTTCTAAAAAAGTCGAGGTATTTCGAATTGTTTGTTGACACGGACAAAGTCAGGGAAAACCTCTGAAATTATTTCAATATTGAACCTTGGACATATAAGAGTTCCGAATCGAATCTCTTTAGAAAGAAGATCTTTTGTCTCATGGTAGCCTGCTCCAGTCCCCTTACGAAACTTTCGTTATTGGGTTAGCCATACACTTCACATGTTTCTAGCCATTCACATGGCATCATCAAATGATACAAGTCTTGGATAAGAATCTACAACGCACTAGAACGCCCTTGTTGACGATCCTTTACTCCGACAGCATCTAGGGTTCCTCGAACAATGTGATATCTTACACCGGGTAAATCCTTAACCCTCCCCCCTCTTACTAAGACTGAAGAATGTTCTTGTGAATTATGGCCAATACCGGGTATATAAGCAGTGATTTCAAATCCAGAGGTTAATCGTACTCTGGCAACTTTACGTAAGGCAGAGTTTGGTTTTTTGGGGGTGATAGTGGAAAAGTTGACAGATAAGTCACCCTTACTGCCACTCTACAGAACCGTACATGAGATTTTCACCTCATACGGCTCCTCGTTCAATTCTTTCGAATTCATTGGATCCTTTTCCGCGCTCGAGAATCCCCTCCCTTCTTCCACTCTGTCCCGAAGAGTAACTAGGGCCAATTTAGTCACGTTTTCATGTTCCAATTGAACACTTTCCATTTTTGATTATTCTCAAAGGAGAAGATTATTCTCTTTACCAAACATATGCGGATCCAATCACGATCCTATAATAAGAACAAGAGATCTTTCTCGATCAATCCCCTTGCCCCTCATTCTTCGAGAATCAGAAATTTTCAAGTTTGAATTTGTTCATTTGGAATCTGGGTTCTTCTACTTCATTTTTATTTAATATTAATTTCTTTTTCCCTCTCTTTTTTTTATATCATTTATCATTCCTTAAGTCCCATAGGTTTGATCCTGTAGAATTTGACCATTGAACGAAGGGTACGAAATAAATCTGATTGATTTTTCGATCAAAAGTACTATGTGAAATCTTCGGTTTTTCCTCTTCCTCTATCCCATAGGTACAGAATCAAGAGAGAACCTTTTCTTCTGTATGAATCGATCTTATTCCATTCCAATTCCTTCCCAATACCTCCCAAGGAAAATAAAATATCGAATTGGATGGATCCCAAATTGACGGGTTAGTGTAAGCTTATCCATGCAGTTATGCACTCTTCGAATAGGAATCCGTTTTCTGAAAGATCCTGGCTTTCGTACTTTGGTGGGTCTCCGAGATCCTTTCGATGACCTATGTTGTGTTGAAGGGATATCGATCTAATCCGATCGATTGCGTAAAGCCCGCGATAGCAACGGAACCGGGGAAAGTATACAGAAAGGACAGTTCTTTTCTATTATATTAGTATTTTCTATTATATTAGATTAGATTTAGATTAGTTAGTGATCCTGGCTTAGTGAGTCCTTTCTTCCGTGATGAACTGTTAGCACCAGTCCTACATTTTGTCTCCGTGGGCCGAGGAGAAAAGGGGCTCGGCGTGTACACGAGAGAAGCAAGGAGGTCAACCTCTTTCAAATAGAAAATATACAACATGGATTCTGGCAATGCAGTTGGACTCTCATGTCGATCCGAATGAATCATCCTTTCCGCGTAGGTAAATCTTTGCCTGCTAGGCAAGAGGCTAGCAAATTGCAAATTCTGTCTCGGTAGGACATGTATTTCTATTACTATGAAATTCATAAATGAAGTAGTTAATGGTGGGGTTACCATTATCCTTTTTGTAGTGACGAATCTTGTATGTGTTCTTAAGACTTAAGAAAAGGAATTTGTCCACTTTTCGGGGTCTCAAAGGGGCGTGGAAACACATAAGAACTCTTGAATGGAAAGGGGATGTAACTCCAGTTCCTTCGGAATCGCTAGTCAATCCTATTTCCGATAGGGGCAGTTGACAATTTAATCCGATTTTGACCATTATTTTCATATCCGTAATAGTGCGAAAAGAAGACCCGGCTCTAACTTGTTCAAGAATAGTGGCGTTCAGTCTCTCGACCTTTTGACTTAGGATTCGTCAGTTCTATTTCTAGATGGGGGCAGGGAAGGGATATAACTCAGCGGTAGAGTGTCACCTTGACGTGGTGGAAGTCATCAGTTCGAGCCTGATTATCCCTAAACCCAATGTGAGTTTTTCTATTTGGATTTGCCCCTCGCCGTGATTCAATGAGAATGGATAAGAGGCTCGTGGGATTGACGTGAGGGGGCAGGGATGGCTATATTTCTGGGAGCGAACTCCGGGCGAATATGAAGCGCATGAATACAAGTTATGCCTTCGAATGAAAGACAATTCCGAATCTGCTTTGTCTAGGAACAAGGAAGCTATAAGTAATGCAACTATGAATCTCATGGAGAGTTCGATCCTGGCTCAGGATGAACGCTGGCGGCATGCTTAACACATGCAAGTCGGACGGGAAGTGGTGTTTCCAGTGGCGGACGGGTGAGTAACGCGTAAGAACCTGCCCTTGGGAGGGGAACAACAGCTGGAAACGGCTGCTAATACCCCGTAGGCTGAGGAGCAAAAGGAGGAATCCGCCCGAGGAGGGGCTTGCGTCTGATTAGCTAGTTGGTGAGGCAATAGCTTACCAAGGCGATGATCAGTAGCTGGTCCGAGAGGATGATCAGCCACACTGGGACTGAGACACGGCCCAGACTCCTACGGGAGGCAGCAGTGGGGAATTTTCCGCAATGGGCGAAAGCCTGACGGAGCAATGCCGCGTGGAGGTAGAAGGCCCACGGGTCATGAACTTCTTTTCCCGGAGAAGAAGCAATGACGGTATCTGGGGAATAAGCATCGGCTAACTCTGTGCCAGCAGCCGCGGTAAGACAGAGGATGCAAGCGTTATCCGGAATGATTGGGCGTAAAGCGTCTGTAGGTGGCTTTTTAAGTCCGCCGTCAAATCCCAGGGCTCAACCCTGGACAGGCGGTGGAAACTACCAAGCTGGAGTACGGTAGGGGCAGAGGGAATTTCCGGTGGAGCGGTGAAATGCGTAGAGATCGGAAAGAACACCAACGGCGAAAGCACTCTGCTGGGCCGACACTGACACTGAGAGACGAAAGCTAGGGGAGCGAATGGGATTAGATACCCCAGTAGTCCTAGCCGTAAACGATGGATACTAGGCGCTGTGCGTATCGACCCGTGCAGTGCTGTAGCTAACGCGTTAAGTATCCCGCCTGGGGAGTACGTTCGCAAGAATGAAACTCAAAGGAATTGACGGGGGCCCGCACAAGCGGTGGAGCATGTGGTTTAATTCGATGCAAAGCGAAGAACCTTACCAGGGCTTGACATGCCGCGAATCCTCTTGAAAGAGAGGGGTGCCTTCGGGAACGCGGACACAGGTGGTGCATGGCTGTCGTCAGCTCGTGCCGTAAGGTGTTGGGTTAAGTCCCGCAACGAGCGCAACCCTCGTGTTTAGTTGCCATCGTTGAATTTGGAACCCTGAACAGACTGCCGGTGATAAGCCGGAGGAAGGTGAGGATGACGTCAAGTCATCATGCCCCTTATGCCCTGGGCGACACACGTGCTACAATGGCCGGGACAAAGGGTCGCGATCCCGCGAGGGTGAGCTAACCCCAAAAACCCGTCCTCAGTTCGGATTGCAGGCTGCAACTCGCCTGCATGAAGCCGGAATCGCTAGTAATCGCCGGTCAGCCATACGGCGGTGAATTCGTTCCCGGGCCTTGTACACACCGCCCGTCACACTATGGGAGCTGGCCATGCCCGAAGTCGTTACCTTAACCGCAAGGAGGGGGATGCCGAAGGCAGGGCTAGTGACTGGAGTGAAGTCGTAACAAGGTAGCCGTACTGGAAGGTGCGGCTGGATCACCTCCTTTTCAGGGAGAGCTAATGCTTGTTGGGTATTTTGGTTTGCCACTGCTTCACACCCAAAACAAAAAGAAGGGAGCTACATCTGAGTGAAACTTGGAGATGGAAGTCTTCTTTCGTTTCTCGACGGTGAAGTAAGACCAAGCTCATGAGCTTATTATCCTAGGTCGGAACAAGTTGATAGGATCCCCTTTGTTACGTCCCCATGTCTCCCGTGTGGGGACATGGAGGCGAAAAAAGGAAAGAGAGGGATGGGGTTTCTCTCGCTTTTGACATAGTGGGCCCCCAGTGGGAGGCTCGCACGACGGGCTATTAGCTCAGTGGTAGAGCGCGCCCCTGATAATTGCGTCGTTGTGCCTGGGCTGTGAGGGCTCTCAGCCACATGGATAGTTCAATGTGCTCATCGGCGCCTGACCCTGAGATGTGGATCATCCAAGGCACATTAGCATGGCGTACTCCTCCTGTTCGAACCGGGGTTTGAAACCAAACCTATCCTCAGGAGGATAGATGGGGCGATTCGGGTGAGATCCAATGTAGATCCAACTTTCGATTCACTCGTGGGATCCGGGCGGTCCGGGGGGGACCACCACGGCTCCTCTCTTCTCGAGAATCCATACATCCCTTATCAGTGTATGGACAGCTATCTCTCGAGCACAGGTTTAGGTTCGGCCTCAATGGGAAAAGAAAATGGAGCACCTAACAACGCATCTTCACAGACCAAGAACTACGAGATCACCCCCTTCATTCTGGGGTGACGGAGGGATCGTACCATTCGAGCCGTTTTTTTTCATGCTTTTCCCGGAGGTCTGGAAAAAGCTGCAATCAATAGGATTTCCCTAATCCTCCCTTCCCGAAAGGAAGAGCGTGAAATTCTTTTTCCTTTCCGCAGGGACCAGGAGTTGGATCTAGCCGTAAGAAGAATGCTTGGTATAAATAACTCACTTCTTGGTCTTCGACCCCCTCAGTCACTATGAACGCCCCCGATCAGTGCAATGGGATGTGTCTATTTATCTATCTCTTGATTCGAAATGGGAGCGGGTTTGAAAAAGGATCTTAGAGTGTCTAGGGTTGGGCCAGGAGGGTCTGCCTTCTTTTTTCTTCTCATCGGAGTTATTTCACAAAGACTTGCCAGGTTAAGGAAGAAGGGGGGAACAAGCACACTTGGAGAGCGCAGTACAACCGAGAGTTGTATGCTGCGTTCGGGAAGGATGAATCGCTCCCGAAAAGGAATCTATTGATTCTCTCCCAATTGGTTGGACCGTAGGTGCGATGATTTACTTCACGGGCGAGGTCTCTGGTTCAAGTCCAGGATGGCCCAGCTGCGCCAGGGAAAAGAATAGAAGAAGTATCTGACTACTTCATGCATGCTCCACTTGGCTCGGGGGGATATAGCTCAGTTGGTAGAGCTCCGCTCTTGCAATTGGGTCGTTGCGATTACGGGTTGGATGTCTAATTGTCCAGGCAGTAATGATAGTATCTTGTACCTGAACCGGTGGCTCACTTTTTCTAAGTAATGGGGAAGAGGACCGAAACATGCCACTGAAAGACTCTACTGAGACAAAGATGGGCTGTCAAGAACGTAGAGGAGGTAGGATGGGCAGTTGGTCAGATCTAGTATGGATCATACATGGACGGTAGTTGGAGTCGGCGGCTCTCCCGGGGTCCCTTATCTGAGATCCCTGGGGAAGAGGATCAAGTTGGCCCTTGCGAACAGCTTGGTGCACTATCTCCCTTCAACCCTTTGAGCGAAATGCGGCAAAAGAAAAGGAAGGAAAATCCATGGACCGACCCCATCATCTCCACCCCGTAGGAACTACGAGATCACCCCAAGGGTGCCTTCGGCATCCAGGGGTCACGGACCGACCATAGAACCCTGTTCAATAAGTGGAACGCATTAGCTGTCCGTTCTCAGGTTGGGCAGTAAGGGTCGGAGAAGGGCAATCACTCATTCTTAAAACCAGCGTTCTTAAGACCAAAGAGTCGGGCGGAAAGGGGGCTCTCCGTTCCTGGTTCTCCTGTAGCTGGAACCACAAGAATCCTGAGTTAGAATGGGATTCCAACTCAGCACCTTTTGAGTGAGATTTTGAGAAGAGTTGCTCTTTGGAGAGCACAGTACGATGAAAGTTGTAAGCTGTGTTCGGGGGGGAGTTATTGTCTATCGTTGGCCTCTATGGTAGAATCAGTCGGGGGCATGAGAGGCGGTGGTTTACCCTGCGGCGGATGTCAGCGGTTCGAGTCCGCTTATCTCCAACTCATGAACTTAGCCGATACAAAGCTATATGATAGCACCCAATTTTTCCGATTCGGCGGTTCGATCTATGATTTATCATTCATGGACGTTGATAAGATCCATCCATTTAGCAGCACCTTAGGATGGCATAGCCTTATTTAGAATTCTAATTTATAAGGGCGAGGTTCAAACGAGGAAAGGCTTACGGTGGATACCTAGGCACCCAGAGACGAGGAAGGGCGTAGTAATCGACGAAATGCTTCGGGGAGTTGAAAATAAGCATAGATCCGGAGATTCCCGAATAGGGCAACCTTTCGAACTGCTGCTGAATCCATGGGCAGGCAAGAGACAACCTGGCGAACTGAAACATCTTAGTAGCCAGAGGAAAAGAAAGCAAAAGCGATTCCCGTAGTAGCGGCGAGCGAAATGGGAGCAGCCTAAACCGTGAAAACGGGGTTGTGGGAGAGCAATACAAGTGTCGTGCTGCTAGGCGAAGCAGTCTGAATGCTGCACCCTAGATGGCGAAAGTCCAGTAGCCGAAAGCATCACTAGCTTACGCTCTGACCCGAGTAGCATGGGACACGTGGAATCCCGTGTGAATCAGCAAGGACCACCTTGCAAGGCTAAATACTCCTGGGTGACCGATAGCGAAGTAGTACCGTGAGGGAAGGGTGAAAAGAACCCCCATCGGGGAGTGAAATAGAACATGAAACCGTAAGCTCCCAAGCAGTGGGAGGGGCCAGGGCTCTGACCGCGTGCCTGTTGAAGAATGAGCCGGCGACTCATAGGCAGTGGCTTGGTTAAGGGAACCCACCGGAGCCGTAGCGAAAGCGAGTCTTCATAGGGCAATTGTCACTGCCTATGGACCCGAACCTGGGTGATCTATCCATGACCAGGATGAAGCTTGGGTGAAACTAAGTGGAGGTCCGAACCGACTGATGTTGAAGAATCAGCGGATGAGTTGTGGTTAGGGGTGAAATGCCACTCGAACCCAGAGCTAGCTGGTTCTCCCCGAAATGCGTTGAGGCGCAGCAGTTGACTGGACATCTAGGGGTAAAGCACTGTTTCGGTGCGGGCCGCGAGAGCGGTACCAAATCGAGGCAAACTCTGAATACTAGATATGACCTCAAAATAACAGGGGTCAAGGTCGGCCAGTGAGACGATGGGGGATAAGCTTCATCGTCGAGAGGGAAACAGCCCGGATCACCAGCTAAGGCCCCTAAATGATCGCTCAGTGATAAAGGAGGTAGGGGTGCAGAGACAGCCAGGAGGTTTGCCTAGAAGCAGCCACCCTTGAAAGAGTGCGTAATAGCTCACTGATCGAGCGCTCTTGCGCCGAAGATGAACGGGGCTAAGCGATCTGCCGAAGCTGTGGGATGTAAAAATACATCGGTAGGGGAGCGTTCCGCCTTAGAAGGAAGCCTCTGCGTGAGCAGTAGTGGACGAAGCGGAAGCGAGAATGTCGGCTTGAGTAACGCAAACATTGGTGAGAATCCAATGCCCCGAAAACCTAAGGGTTCCTCCGCAAGGTTCGTCCACGGAGGGTGAGTCAGGGCCTAAGATCAGGCCGAAAGGCGTAGTCGATGGACAACAGGTGAATATTCCTGTACTACCCCTTGTTGGTCCCGAGGGACGGAGCAGGCTAGGTTAGCCGAAAGATGGTTATCGGTTCAAGAATGTAAGGTGCCCCTGTTTTTTCAGGGTAAGAAGGGGTAGAGAAAATGCCTCGAGCCGATGTTCGAGCACCAGGCGCTACGGCGCTGAAGTAACCCACGCCATACTCCCAGGAAAAGCTCGAACGACCTTTAAACAAAAGGGTACCTGTACCCGAAACCGACACAGGTGGGTAGGTAGAGAATACCTAGGGGCGCGAGACAACTCTCTCTAAGGAACTCGGCAAAATAGCCCCGTAACTTCGGGAGAAGGGGTGCCTCCTCACAAAGGGGGTCGCAGTGACCAGGCCCGGGCGACTGTTTACCAAAAACACAGGTCTCCGCAAAGTCGTAAGACCATGTATGGGGGCTGACGCCTGCCCAGTGCCGGAAGGTCAAGGAAGTTGGTGACCTGATGACAGGGGAGCCGGCGACCGAAGCCCCGGTGAACGGCGGCCGTAACTATAACGGTCCTAAGGTAGCGAAATTCCTTGTCGGGTAAGTTCCGACCCGCACGAAAGGCGTAACGATCTGGGCACTGTCTCGGAGAGAGGCTCGGTGAAATAGACATGTCTGTGAAGATGCGGACTACCTGCACCTGGACAGAAAGACCCTATGAAGCTTGACTGTTCCCTGGGATTGGGTTTGGGCCTTTCCTGCGCAGCTTAGGTGGAAGGCGAAGAAGGCCTCCTTCCGGGGGGGCCCAAGCCATCAGTGAGATACCACTCTGGAAGAGCTAGAATTCTAACCTTGTGTCAGGACCTACGGGCCAAGGGACAGTCTCAGGTAGACAGTTTCTATGGGGCGTAGGCCTCCCAAAAGGTAACGGAGGCGTGCAAAGGTTTCCTCGGGCCGGACGGAGATTGGCCCTCGAGTGCAAAGGCAGAAGGGAGCTTGACTGCAAGACCCACCCGTCGAGCAGGGACGAAAGTCGGCCTTAGTGATCCGACGGTGCCGAGTGGAAGGGCCGTCGCTCAACGGATAAAAGTTACTCTAGGGATAACAGGCTGATCTTCCCCAAGAGCTCACATCGACGGGAAGGTTTGGCACCTCGATGTCGGCTCTTCGCCACCTGGGGCTGTAGTATGTTCCAAGGGTTGGGCTGTTCGCCCATTAAAGCGGTACGTGAGCTGGGTTCAGAACGTCGTGAGACAGTTCGGTCCATATCCGGTGGGGGCGTTAGAGCATTGAGAGGACCTTTCCCTAGTACGAGAGGACCGGGAAGGACGCACCTCTGGTGTACCAGTTATCGTGCCCACGGTAAACGCTGGGTAGCCAAGTGCGGAGCGGATAACTGCTGAAAGCATCTAAGTAGTAAGCCCACCCCAAGATGAGTGCTCTCCTATTCCGACTTCCCCAGAGCTTCCGGTAGCACAGCCGAGACAGCGACGGGTTCTCTGCCCCTGGGGGGATGGAGCGACAGAAGTTTTGAGAATTCAAGAGAAGGTCACGGCGAGACGAGCCGTTTATCATTACGATAGGTGTCAAGTGGAAGTGCAGTGATGTATGCAGCTGAGGCATCCTAACAGACCGGTAGACTTGAACCTTGTTCCTACATGACCTGATCAATTCGATCAGGCACTCGCCATCTATTTTCATTGTTCAAATCTTTGACAACATGAAAAAACCAAAAGCTCTGCCCTCCCTCTCTATCTATCCAAGGGATGGAAGGGCAGAGGCCTTTGGTGTCCCTTCCAGTCAAGAATTGGGGCCTCACAATCACTAGCCAATAGGCTTTTCTCTCATGCCTTTCTTCGTTCATGGTTCGATATTCTGGTGTCCTAGGCGTAGAGGAACCACACCAATCCATCCCGAACTTGGTGGTTAAACTCTACTGCGGTGACGATACTGTAGGGGAGGTCCTGCGGAAAAATAGCTCGACGCCAGGATGATAAAAAGCTTAACACCTCTCATTCTTATTACTTTTTCAACGAATAAAATGAAAAATCAAAAGGTCGTCTTATTCAAAACCCCAATTATGACATCCCTTCTCTCCTACTTTACACCTCGGAACGTACCGTTCTTATATAGATAAACGCGCTTTCACATCTTCTTAACCCGGAATGGCTGGGGAGAGGAAAGGTTCCTTTTTTTGAGGGTACTCCCGGGAACAGATCCAGTGGAGACGGGGTGGGGCCTGTAGCTCAGAGGATTAGAGCACGTGGCTACGAACCACGGTGTCGGGGGTTCGAATCCCTCCTCGCCCACAACCGGCCCAAAAGGGAAGTACCTCCCCCTCTGGGGGTAGGAAAATCATGATCGGGATAGCGGACCAAAAGCTATGGAACTTGGGTGTGGGTCTTTGGAATGGCTTTTTCTTTTTATTTATCGTGAATGATGGAATCATTACACATAGTATGCTCCCGGCCCATCAGCGTATTTTTTTGTTTTACGCCCCGTAACTCTTCTATTAGTAGCATAACAAACTTCCGCGTCGTTAATATGTTTGCTCGCGGCAATTGTGAACTGTCGGGAGAATCGATGACTGCATCTTTGATGCAGTGCTAATACATCTGAGAATTCTTAATTGGCTAGTTGTAAATAGCCCCAGGGCTATGGAGCAAAGGATTATCCAGGACCTACACCGAGGTATTGACGGTCTCAAATCTCGCAGAACAGAATGGGATACGATGAGATAGAAACAAAGACAGGGAACAGGTTCCCTACTCTTAACGGTCAAAGTGAGCCCCTTTATTCTGAATTCGTTAATTCAGAATGAATCAAATCTCCCCAAGTAGGATTCGAACCTACGACCAATCGGTTAACAGCCGACCGCTCTACCACTGAGCTACTGAGGAACAACGGGAGATTAGATCTCATAGAGTTCAATTCCCGTTCTCAACACATGACCAATATGAGCTCGAACCCTCCTTCGTAACTCCCGGAACTTCTTCGTAGTGGCTCCCTTCCATGCCTCATTTCAGAGGGAACCTCAAAGTGGCTCTATTTCATTATATTCCATCCAGATCCCAATTCCATTCATTTAATACCCCCCTTGGGGTCGTTGACATAACAGATGTCATTTCTAGTCTATCTCTTTCTATTTCTTTTCTATATATGGAAAGTTCAAAAATCATCATATAATAATCCAGAAATTGCAATAGAAAAGAAAAAAGGGAGGTTTGTGATGATTTTTCAATCTTTTCTACTAGGTAATCTAGTATCCTTATGCATGAAGCTAATCAATTCGGTCGTTGTGGTCGGACTCTATTATGGATTTCTGACCACATTCTCTATAGGGCCCTCTTATCTCTTCGTTCTCCGAGCTCAGGTTATGGAAGAAGGAACCGAGAAGAAGGTATCAGCAACAACTGGTTTTATTACGGGACAGCTCATGATGTTCATATCGATCTATTATGCGCCTCTGCATCTAGCATTGGATAGACCTCATACAATAACTGTCCTAGCTCTACCATATCTTTTGTTTCATTTCTTCTGGAACAATCACAAACACTTTTTTGATTATGGATCGACTACCAGAAATTCAATGCGTAATTTCAGCATTCAATGTTTATTCCTGAATAATCTCATTTTTCAATTATTCAACCATTTCATTTTACCAAGTTCAATGTTAGCCAGATTAGTCAACATTTATATGTTTCGATGCAACAACAAGATGTTATTTGTAACAAGTAGTTTTGTTGGTTGGTTAATTGGTCACATTTTATTCATGAAATGGCTTGGGTTGGTATTAGTCTGGATACGGCAAAATCATTCTATTAGATCGAATAAGTACATTCGATCTAATAAGTACCTTGTATCAGAATTGATAAATTCTATGGCTCGGATCTTTAGTATTCTCTTATTTATTACCTGTGTCTACTATTTAGGCAGAATACCGTCACCCCTTTTTACTAAGAAACTGAAAGAAACCTCAAAAACGGAAGAAAGAGATGTAGAAATAGAAACAGCTTCCGAAATGAAGGGGACTAAACAGGAACAAGAGGGATCCACCGAAGAAGATCCTTCTCCTTCCTTTTTTTCGGAAGAAAAGGCGGATCCGAACAAAATCGATAAAACGGAAGAAATCCGAGTGAATGGAAAGGAAAATGAATTCCACTTTCGATTTACAGAGACAGACTCTAAAAATAGACCCGTTTCTGAAGAGTCTTATCTAATGAATATCAACGAGAATCAGGAAAATTCAAGATTCAAAATAAATGATTCAAAAACGGAAAATAAACTAATAAAAAAACGGATACACAAGAAAAATAGAAGAAAAGATAAGAAGAAATGCGGCCACCCCCTAAATTTTTTATACCTTCTCCTACAAAGAAACTCATGATACCAACCCCATTCGTAATTCCATCAATTACTTGTCTATCAAAAAAATGTGTTAATTGAGCCAATTCTCTTATTCCCCCAGTAAAAGATGTTGTATAAAAAGTATCGATATAAGCCCGATTATATGACCAATCATATAGAGCGTTTAGAAATTTATCCCAATGTTTTCTTTTTGGACCTAACTTAACAAATGAATTTATTAAATCGAAATTTTTCAAAGAAGAATAAATGGGTTTATATAAAAAGGATGCGATAAATATTCCGAAATAAGCTAGACTAACTGACAAAGTTGCATTTTGAAAAAATTCATACCAATCTGTTGAATCTTTTGATTTTTGATCTAAAAAGTTAATAGAAGGTGCTAACCATTTGGTTAATATATCCAAATCGGTTCTAAAAGGAACTCCTATAGATCCAACAAACAAAGTAAATAGGACTAATAGAAGTAAGGGAAATAACATCGTATTGTCCGACTCATAAGGATAAAAAAAGACCTTTTTATTATCAAAACGAAGAATATTAATAAAAGACTTTTCCCCTCCCTTTTTTCTTACATTGTTATAACTCTTTTTAGAAAAAAAAGAGGAACTTTCATTATTATTCATTCTTAATAAACAAAAATTCTTGTTATTTGAATACCCCTTTCCCCATAAAGATATAGAATAGAAAGAAGCATTTTGATTTCCACTGTAATTTTGAAAATGAATGTTTAAATGGCCTTCAAAAGTAAGCAAATAGATGCGAAACATATAAAATGCGGTTAATCCTGCGGTGGCCCAAGCTATTATTGCGAAAATTGGCGAATACAACCAACTATCATTAAGAATTTCATCTTTTGACCAAAAACAAGCAAGAGGCGGAATACCACAAAGAGAAAGTGTACCTAAAAAAAAAGAAGTTTTGGTAATTGGTACATGTTTTGTTAAACCACCCATAAGAACCATATTCTGACTTTTATCCGGAGAATAGCCAACAACAGTTTCCATTGAATGAATAACAGACCCAGACCCTAAAAATAATAACGCTTTGGAATAAGCATGAGTAATCAAATGAAATAAAGCACTTCGATAAGACCCCATTCCTAGCGCTAACATCATATAACCCAATTGAGACATTGTCGAATAGGCTAAACCTCTTTTAATGTCTTTTTGAGCAAGAGCTAAAGTAGCTCCTAATAATAGTGTTATTGTGCCGATCAACGAGATTAAATTCATTATATGGGGTATAACCAGGAAAAGAGGGAGAAGGCGAGCTACAAGAAAAATCCCCGCTGCTACCATAGTAGCAGCGTGTATAAGAGCCGAAATAGGAGTGGGTCCCTCCATAGCATCAGGTAACCACACATGAAGGGGAAATTGTGCAGACTTAGCAACCGCACCGGCAAATAATAAAGCAGCACACAAAGTAACAAAGGAAAAATTAACTTCATTATTATAAATCAAGTTATTGAGTATTTCGAATAAATCCCGAAATTCAAAACTACCTGTTATCCAATAAAAACCTAAAATTCCTAATAATAAACCAAAATCCCCTACACGGTTAGTTACAAATGCTTTTTGACAAGCATTTGATGCAGGAGGTCGCGTAAACCAAAACCCTATTAATAGATAGGAACACATTCCAACCAATTCCCAAAAAAAATAAATTTGTATCAAATTTGAACTAGTAACTAATCCTACCATGGAAGTACTGAAAAAACTCATATAAGCAAAAAATCTCAAGTATCCTTGATCGTGAGCCATATAATTATCACTATAAATAAGAACCATGATTCCAACAGTAGTGATTAACATTGACATAATAGAAGTAAGTGGATCGATCAAGCAGCCGAATTCTAAAGAAAAATCATTATCGAGTGTCCAAGACCATACATATTGGTGGATAGAACTGCTATTTACTTGCTGAATAGACAGATTAGTTGAAAAAATCATGACTATACTTAACAATAAAATACTTGGAAAAGCCCACATACGACGAAGATTTTTTGTTGCTGTCGGAAAAAGAAGAAGGCCCACTCCTATTAACATAGGAACTGGAAGTGGAACGAAAGGTAAAATCCACCCATATTGATATGTTTGTTGCATAAGAAAATTGAAATTCATAATTACATAATTAATTGTTTCCGATTTATCGGATTTTACTTCTTTTGAAAGGAGTCAATAAAAAAATGAAAATATGCACTAACTTAAATATAAAAATATTTTTTTTATTTCTTTTTACTTATTCTTTCTAAACTTCTTGTAAATATTGCAAATATTCAAATCAAGAAGTTCCAATTGGTCAAATCATATGAAAGACAAAGATTAATTATGAGTCTCCTTCTAGTTTGAAAATTCAAGTCAAATTTGGACAAGTTACTCAAAATATTCTTCTTTTTTTTTAGAAAAATTTTATGCGATTTTACCATATCGTTCACAGTCTATTCTTTTAGAATTTTAGAAAAAAAAATTATCTAGAAAAGCGCAGATTTTTTTTGAACAATAGATGTCTTTCACATCCAGCTATACGAATGAGTAATCTCTTCATTTTATTTAAATGGCAGTTCCAAAAAAACGTACTTCTGCATCAAAAAAGCGTATTCGTAAAAATTTTTGGAAAAGGAAAGGCTATTGGGCGGCGTTAAAAGCATTTTCTTTAGGGAAATCTCTTTCTACCGGGACTTCAAAAAGTTTTTTTGTGCGACAGACAAATAAAATCAAAAAATAAGTTATTAAGAAATAAAGCGGAAAACCTTAGAACAATATAAATCGACCTGACTCAAAAATGGAACGCTTCCGTTTCAAAAAAAAATTCCCCAATTCCATTTCCTGGTAAATTAATCAATGGGAAATGGAATTCTTCTGGTTACTTTGACCGAATTCAAACAAAGTTTTTTTAACAAAAAAAAAACACAAGATACTTGATTTAAATTTTCGTATATTTTCTTGCCAGGACGGGAGTCTTTTTTTCCCATCAATCTATTTGTACTATAAATATTTTTTGTACAACTTTCTTACTTTTTAATTTCTATAAATTCTTATATAGAGCCCATATATCTCTCCCCATCAATTCACGCAAAAACACTTAATGAAAATATTCTGGATAAATGGGTGTGAATTTTGAATAATCTAAAATCTTTTTTGGTTCATTCATAAAACAGATTTTTGGGTTGTACTTTTTGAAATTAAAATCAAATAACTCAAAAACGGTAAATTTTAAAAAATGTTTTTTTGGGGGGGCTTAATGCATAGTAAAACTTGCTGCTTTTACAAGAGTTCCAAGTCTAAAACCCACAATAAAACTAAAACAATGAACCTTCAAGTACATATTTGAAGAAATTTGTATTCATCAATTTGAATCTTTCCAACAAAATATTGCATTCTTAAATCTAGACGATTTCTTATTCATAGGCTATTATAGGGTCAAGACAAGCCGCTATGGTGAAATTGGTAGACACGCTGCTCTTAGGAAGCAGTGCTAGAGCATCTCGGTTCGAGTCCGAGTGGCGGCATAACATGTCCTAAAAAAAGAAAATAGATCCTATAATGAATAATAATGAATTCAATTTCGGATTTCGATTTTATAATTAAGGAACTTTTTTTTATGATATTTTCAACTTTAGAGCATATATTAACTCATATTTCTTTTGCGACTGTTTCAATTCTAATTACAATTCATTTGATAACTTTTTTTGTCGATGAAATCGTAAAACTATATGATTCATCCGAAAAGGGCATGATAATGATCTTTTTGTGTATAACAGGATTATTAATTTCTCGTTGGATTTATTCAAAACATTTTCCACTAAGTGATTTATATGAATCGTTAATCTTCCTTTCATGGAGTTTTTCTTTTATTTATATCGTTCCATATTTCAAAAAAGAAAAAAATATTCTAAACACAATAATTCGCCCAAGTGTTATTTTTTCCCAGGGATTTGCTACCTCAGGTCTTTTAACTGAAATACACGAATCCACAATATTAGTACCCGCTCTTCAGTCCGAGTGGTTAATAATGCATGTAAGTATGATGATATTAGGATATGTAGCCCTTTTATGTGGATCATTATTATCAGTATCACTTCTAGTCATTACAGTTAGAAAAAATAGAAGATTTTTTTCTACGAATAATCGTTTATTAAATTTAAATGAGTCATTTTTACTTGGTAAAGTCAAATACATGAATGAAGGAAAAGGAAAAAATGTTTTACAAAAAACTTCTTTTTTTTCTCCAATAAATTATTATAAGTCGCAATTGATTCAACAATTGGATTATTGGAGTTATCGGGTTATTAGTCTAGGATTTCTCTTTTTAACGATAGGAATTCTTTCTGGAGCAGTATGGGCTAACGAAGCATGGGGATCCTATTGGAGTTGGGACCCAAAAGAAACTTGGGCCTTTATTACTTGGATCATATTTGCAATTTATTTACATACTCAAACAAATATAAAATGGAAGGGTACAAATTCAGCAATTGTAGCGTTTATTGGGTTTCTTATAATTTGGATATGCTATTTTGGAGTAAATCTATTAGGAATAGGGTTACATAGTTATGGTTCATTTACATTAACATCTAATTAAATTCAAAAAGCTTACTACTTACGAATAGGAATAGAAAAGCATACAACGCATATGAATATCATTTTGTGTGAACTAGCGAGAGCCCCGTGACTTTGATTCGCGGCACTCTCGCCAGTTCTAGTTCAAATTTATTTTTTTTTTACTTAACACAAGAGAAGAAAAAGCCTTCTTTTTTTTTCATTGTACAACGAACCTCTTTGGAAACGATAAGATCGTTTTTTCATTTTTTTATCAATAAAAAAACGATCTATAAAAAGAATTAGATAGGATAACTTCAACCTTTTCAACTGATAGTGAAAGAACGAAATCTGGGTATATACCAATACCGAGTACGGGTAAAAAAATAGATATTGAAAGAAATAATTCTCGCGGCCCAGAATCAAAAAAATAAGAGTTTGGGCCGTTAAATATCTTGTATCCATAGAACATCTGGCGTAACATAGATAATAAATAAATAGGGGTTAATATCATTCCAATTGCCATTACAAAAGTAATTGGGATTTTTGTCATTAAAAGAAATTTTGGACTAGTAACTAATCCAAAAAATACTATTAATTCGGCAACAAAACCACTCATACCTGGTAATGCGAGGGAGGCCATCGAAAAACTACTGAACATCGTGAACATTTTTGGCATTGGGATAGCTATTCCACCCATTTCATCAAGATAAAGAAGACGTATTCTATCATAAGTTGTTCCGGCCAAGAAAAAAAGTGCAGCACCGATAAATCCATGAGAGATTATTTGTAAAAGGGCTCCGTTGAGCCCCATATCCGTGATAGAACCAATTCCTATAATTATAAAACCCATATGAGATACAGAGGAATAGGCTATTCTTTTTTTTAAATTCCGTTGACCCAGAGATGTTGAAGCTGCATAGATTATTTGCATTGCGCCCACTATTATCAACCAAGGAGAAAATAGAGAATGAGCATGAGGAAAAAATTCCATATTGATCCGAACTAATCCATACGCTCCCATTTTTAATAAGATTCCGGCTAGAAGCATACAAGTACTATAATGCGCTTCTCCGTGGGTATCTGGTAACCATGTATGTAGGGGTATGATTGGTAATTTGACAGCAAAAGCAAGAAAAAATCCACTATAAAATAATATTTCCAAGGCCGCGGGATAGGACTGATTAGCCAATATTTCAAAATTTAATGTTGGTTCAGTAGAACTATATAAACCGACACCCAGAACTCCCATTAAAAGAAAAATAGAACCCCCTGCCGTGTACAAAATAAATTTTGTAGCCGAATACAGGCGTTTTTTTCCTCCCCACATGGATACAAGTAGATAAACGGGAATTAATTCTAACTCCCACATGAGAAAAAAAAGTAAAAGATCTCGAGAAGAAAATAATCCTATTTGTCCACTGTACATTGCTAACATCAGGAAATGAAATAATCGAGAATCTCGAGTCACTGGCCAAGCCGCTAAAGTAGCTAAAGTAGTGATGAATCCCGTTAGTAAAATGGGTCCTATCGAGAGTCCATCTATTCCTAATCTCCAATGAAAATCCAAAAAAAGGATCCATTTATAATCCTCTATTAGTTGGATTAATGGGTCGTCTGATTGAAAATGATAGCAAAATGCATAAGTCGTTAGAAGAAGCTCTAAAATACACATACATATAGTATACCAACGTATTACTCTATTTCCCCTATGTGGAAGAAAAAAAATTAAGCAACCTGCAAATATTGGCAAAACCACAATTATTGTTAAACAAGGAAAATGGTTCGTGGTAAAGACAAGATACGCTTGGGCCATAAAAATCCGTGCTCAATTGAATTTGATTTTGAGCACGGATTTTGTCGGTAAAAAAAAAAAGAAAAATGGATTCAAGTAGAGTTTTATGGAATGTATCAATAAGAATGTATCAATAAGCTAGACCCATACTGCGAGTTGTTTCATGCCATAAATAAACCCGAACACTCAAAAAATCCGTTGGACACGCGGATTCACACCTCTTACAACCAACGCAGTCTTCGGTCCTTGGGGCAGAAGCGATTTGTTTAGCTTTACATCCATCCCAAGGTATCATTTCTAATACATCGGTGGGGCACGCCCGGACACATTGGGTACATCCTATACATGTATCATAAATCTTTACTGAATGTGACATTGGATCTATCCATTTTGAACGTCATAAATTTTCGATCTAGTAAACTAACTTATAAATGAATCCTATAAGTTAGATACCGGACGAATCAATGAGTGATCATAATCAATTTTCTTCCAAATTTCTTTATCAAAAAGGACCAAAATACTTTGATTTCTTGTGTTTTTGCAACCACAATCATACCTTACAGGTCTCAAACCTATTAATTTGAACTTATTTCTAAATATTCAATTTTCCACCGGTACAATGAATACTATTTATTCAACAAGTTTGATTGGTTAATACGAGTTGATTTTTTGTTACGATAAATTGATGAAACAATAGCCGGTCCAATAGCTGCTTCAGCGGCTGCAATAGTTATAACAAAAATGGAAAAAATGTCTCCTCTTAATTGACGATTATCAAAAATATCAGAAAATGTTACAAAATTTATATTAACTGAATTTAATAGAAGTTCAAGGCACATAAGGGCTCTAACCATATTTCGACTTGTGATCAATCCATAGATACCAACAGAAAATAAATAGGCACTCAAAACAAGTATATGTTCGAGCATCATTAATCAACTCCTTATCAATTTTGATTCGTTTTAATCTGAACAATAATTGAATAGACTCGATTCTAACAAATAACAAATATGAAACAGGAAAATCGATTGGTAATAGATCGATATAAAACGAAAGCCTTTCTATTCGATTAAAAAAAAAAGTAATTCAAATTAACAAATTATAGCTTTTGTGTTAGTTAATTCGATTTGAATTACTTGTTGATTTCTTATTGACGAGCTATAGAAATAGCACCTATTAAAGCGACTAAAAGGATTATTGAAATGAGTTCAAATGGAAGAAAAAAATCCGTTGCTAAATGAATTCCAATTTGTTGGCTATTACTTATCAAATCTTGTTCTAAAATATGATTTGATTTTGTAGTCCAGCTGATCCCATACCAGGCCGTATCTGGAATAGTAGTAATTAGTGAAATAAAAAGACTTGTACAAATCATTGAAGTAACCCCATCCCCAACGGTCCAAAGGTGAAAATCTTTGTAATATTCTGAACCATTCATAAACATCACAGCAAAAATTATTAAAACATTTATAGCTCCTACATAAATAAGGAGCTGCGCAGCAGCTACAAAATAGGAGTTCGATAGAATATAGAATAAGGATATACAAAAAAGAACCAATCCCAACGAAAAGGCCGAATAAATTGGATTCGGAAGTAATACTACTGCCAGACTTCCTAATATAAGACCCGATCCTAGAAAGACTAAAAGAAAATCGTGTATTGGTCCGGGTAAATCCATTTGATTTTATCAAAAAAATCGAAATATTTCATGTCTTTGTTGACCTGACCAGGAAAAAAGAAGTTATCCTTTTTTTTTATTTTAACATATACATATTAATTTAATTGAATTTGAATGAATCGGGATGATTTGGATTGATGTAAATACAGGACTGCTTTTTTTTTGTTTCGAAAGCAAAGGTTAAAACTTTATCTTTATATTTTATATTATTACATTATTCGAATAGAAAGTCATTTTAAATGAAAATCAAGCCACGACCCTCACCAACTAACCGTTCTTCTGTATTCACCAAGCAAAAACCTGATCCCTTTAACTCCAAAAAATTTCAAAAGCTTTTTTTTTTTTGAATTTATAAATGTTTTGTAAAGCGAGAGTTTTATACATTGTTGAGTTGAGGTAAATTCGAAGAAATTGTTCGAATTGTGTAATCTTCAATTATTGAGACCGGTAACCGACCTAAAGCAATTTGATTATAATTCAATTCATGACGATTATAAGTAGAAAGCTCATATTCTTCGGACATTGATAAACAATTTGTTGGACAATACTCAACACAATTACCACAAAATATACAAATTCCAAAATCAATACTGTAATTAAGTAATCGTTTCTTTCGAATATCCATTTGCAATTTCCAATCTACAACGGGTAAATCTATAGGACATACACGAACACATACTTCACAAGCAATGCATTTATCAAATTCAAAGTGGATTCGGCCTCGGAAACGTTCTGATGTAATCAATTTTTCGTAGGGGTATTGAATAGTTACAGGTAAACGATTTGCATGGGACAAGGTAATCACGAAACCTTGACCAATGTACCTGGCAGCTCGTATTGTTTGTTGACCAGAGTTCAAGAACCGAGTTAGCATAGGGAACATGTCGGAATATCTATAAATAAATTTACTCGTTTATTTCTCTTGTTTGAGACAAGTTATGAAGAATAGAATATTCTATTCCTTTACAGTGAAAGAAGTTGGAACGAAGTCGTTAATAATAGATTACCCAAAGAAATAGGTAAAAGAAATTTCCATCCAAGATTTAATAGTTGGTCCATTCTCAGTCTTGGTAAAGTCCATCTTGTTGCAATAGAAATGAATAAGAACAAATAAGTTTTAGCCAGTGTAATAAAGATACCGATTATTGTTCCAAAAACCTTCCCTCTTTGATTTATGTCAAATAACTCAGGATCAAATAGGTTTGGAATAGAAAGATTCCACCCCCCCAAGTAAAGAACTGTTACAAATAATGAAGAAATTAGTAGATTTAGATACGAAGCAACATAAAATAAGCCAAATTTTATACCTGAATATTCGGTTTGATAACCAGCTACTAATTCTTCTTCTGCTTCTGGTAAATCAAAAGGTAATCTCTCACACTCGGCTAGAGAAGAAATTAGAAAAATGATAAACCCTATAGGTTGACGCCACAAATTCCATCCCCAAAAACCATATTTGGATTGTGTTTCAACTATATCAACTGTACTTAAACTGTTAGATAATCATAGTCGACAATAACATCACTGCTTTCATCGCTATTACAGAACCGTACATGAGATTTTCACCTCATACGGCTCCTCATAGGTCACAAATCAATCTAAGAACCTTTCAAATTGGTAGGATCGATAGAGAATAAAACTCTTATCCTAAGGCCTAGAATTAGACTAATGGAATTCTGTCTGCTATATTTATAATTATAATAAAAAAGTGCTTCTGAATTGATCTCATATTTTAAGAATTTTCATTTTTCTTTTTTGATTAAAAACTTATCCTTGAATGAGAAAAAATACTTTTTAGAGGAATATCCCATAGATATTTCAACTTCTCGTTTTCGATTACGAAAAAGAATTTAGGCATTGCATAACAAGAATTGGATTTCGTTCCTATTCTCCTTTCTCAGAAAAGAGGTATTATTCGCATTATCAAAAGTAAAAGATTTCTTCGTTTTGATAGTTATTTACTTAATCGGTGGACAGGAACATACTCTGGGTCGAAATCGTGGGGAGTACTTCTTAAGAATTTCTACCAACTTAAAGCCCCAATTCGAATTATTTTTCTATAACAAAAATATCCTATTGGATAATTTTCAGAATCTCCATTACTAATCCTTTGTGTATCTTGGTCTTCCTAACCATCCACTCGTTTTTTTAATCTTTCATTAGGATAATACATCTATGCTATGGTAATAGTATAGAAAAAACCCATACAATTGATCTTTTAAACCCGCTTCAAGTCATCAGCCAATCTTGGGGTAAACAGCCTTGACTGCTTATGTTTACTTTCACTTAATTCTTATTCTTGTACGTAGGAAATGAGATTTCATTCTTTTAACAGCAAGTTTGTAAGCCGTTTTATTTCACTCATAGAACTATCTGGTTTAATTCATCAACTCAATGATGAATAAAAAAATCGATAGTCAAATCATTTGACTTTACTTGTTAGAAAGAAAAGAAATGGGGGAATTTTTATGTCTCACCGAATCACACGTAGAGATATTGATAATACACATAGAGTTAATGGTATTTCATAACTAATTGATTGAGCAGCAGCCCTTAATCCACCTAAAAAGGAATATTTATTATTTGATCCATATCCTGACATAAGCAATCCAACGGGAGCAAGACTTGAAATGGCGATCCATAAAAAAACACCAATACTAAGATCAGCTAGAATAAAGCGACAACTAAAGGGAATTATTGAATAACTTAGTAAAATGGATATGACTGCTATGGATGGACCAATACTGAATAAACGAGTATCTCCTCTAGATGGAAGAATATTTTCTTTGAAAAGTAGTTTTGTACCGTCGGCTAAAGCTTGAAGAATTCCCAAAGGCCCCGCGTATTCGGGTCCAATACGTTGCTGTATCCCTGCGGATATTTCTCTTTCTAACCAAACAATTACTAGAACACCCAGTGTGATTCCTAATACAAGAATGAAAATAGGGACAAGCATCCCTATGATTCCATAAAATTCTTTTAAGGATTCCAATCTGGAAAAAGAATGGATAGCTTCTATTTCTATTATATCAATTATCATTTCAACGATCAACTTCTCCCATAATGATATCTATACTACCTAGTATCGTCATAATATCAGCCAATTTCATTCTTTTAACTAACTGCGGAAGAATTTGCAAGTTGATAAACCCCGGCGGTCGGATTTTCCATCGCCAAGGAAAAACACTCTGATCTCCGATCAGAAAAATTCCCAATTCTCCTTTTGGTGCTTCGACTCTTACATAAAGTTCTTGCTTGGACAATTCAAAAGTGGGAGAAGGCTTTTTACTAATAAATCGATATTCAAAATCATTCCATTCAGGGTCTTTTATTCTATCAAAGCGCCGGCTTTCTAAATTCTCATACGGCCCCCCTGGAATTCCTTCCAAGGCTTGTTGGATTATTTTTATGGATTCTGTCATTTCACTAATTCGTACTAAATAACGAGCTAATGAATCCCCTTCTTTTTGCCATTGAATCTCCCAATCAAATTCGTCATAACACTCATAACGATCAACTTTACGAAGATCCCATTGTATTCCGGAAGCTCGTAGCATTGGCCCCGATAAACCCCAATTTAGTGCTTCTTCTCCGCCAATAATACCTACGCCTTCCACTCGTTCTAAAAAAATAGGATTTCGGGTAATAAGCTTTTGATATTCAGCAACCCCAGTTAAAAAATAATCGCAAAAATCCAAACATTTATCTACCCATCCATAAGGTAGATCAGCAGCGACCCCTCCGATACGAAAATAATTATGCATCATGCGCATACCGGTAGCAGCCTCGAATAGGTCATATATCAATTCTCGTTCTCGAAAAATATAGAAAAAGGGGGTCTGTGCCCCAATATCTGCCATAAAAGGGCCAAGCCATAACAAATGGGAAGCGATACGACTCAACTCCAGCATAATAGCTCTAATATAGCTAGCCCTTTTAGGTACTTGAATATTGCCTAGCTGTTCAGGTCCATTTACAGTTATTGCTTCTGTAAACATGGTAGCTAAATAATCCCAACGTGTTACATAAGGCAAATATTGTATAATTGTTCGATTTTCCGCAATTTTCTCCATTCCTCTATGTAAATAACCTAATATGGGTTCACAGTCAATAACATCTTCACCATCGAGAGTAACGATCAGTCGAAGAACACCATGCATTGATGGGTGGTGAGGCCCCATATTCACTATCATAAGGTCATTTCTTGTAATTGGTGTAATCATAAGTTTTTCCCGAGTCAGTCTTCCATGCATTTCTGAAAGTAAAAAGAAGTTCATTCAAATTTAAATGACTAAGCTCATCAAATGGTATCGTGCTTCAAATTAACGCGTTTTTATTTCTCGAATATCCAACTCATCAATTAATTCTTTATAGCGTCCTCTCCTTCTTTTTGACAAATAGGCTAGTAGTCGTTGACGTTTTCCCAAAATTTTGCGCAAACCTCTCTGAGATGAAAAGTCTTTTTTGTGCAATTCCAAATGTGAAGTAAGTCTCCTTATCTTCGTGGTGAAACTGAATACTTGAAATTCAACAGACCCTTTATTTTCTTCGTTTTCTTTTTGAGAAATAATCGAAATTACTGAATCTTTTACCATAAAAAAATGCTCCTTTTTCCTTGTCCAGATATGGATTTTACCGATCAGTAATAATAATGCTATTAGTTTTTATGTGGTATATACAATAATTTAATGCAAATAACTCCTAATTTTCTGAATTCAGACCAATCAATCAAATTTGAAATTCTATTTAGATAGGAATAGAAAACGAGTGGTACATTTTCGCATCGAAAAATTGAGACCTAAAATTCAGAAGTTTCTGTTAATTCATTTCGAGATTTAATTGAGATATTAGTCAAAGTCATTTCATATTGGATACTCGAATGAGATGTGAGATAAGAAAAGCGCATGATCTGTCTATTTGTTTACTTTCATATACCCTAGAAATTCTATTTTCTATTCTAGGGTATATAGAAATAGGATCTAGGATATATAGAAAAAGTGTATTATTCACAGAATTTCAATCACGGATACAGATGTATTCTTAACATACTGAAACGACTGCCATTATTGGTATCAAACCAATAACGATTCATACAAGCTAAATCTTCTAATCGATAATTAGGCCAAAGAAAGAGCTTTAATTTCATTAATTTATTTTTCTCTCTATTAATATTGTCATGTGAAACTTGGATGCTGTTTGTTACGTTCTTTTCATTCCAAAATACTAGATTTCTATCTATAGAATTTATATTCTTTGAATTGAAACAAATTAGAATTCTCACTTTTCTACGACGTTTAAACGATAAAATATTTTCCGGAACAAGTAAATAAAAATGCTTTTTGTCTCTATTTGCGGTTATTCTTTGATGTGGTAAAATAGTTTCATCCAAATTTTTCTTAGAAACATATCTTTGCTCTTGATATTTTTGATTAATTTGATGCTTACTCTTATGAAGCAACGAAATACCTATGGTTTGGTACATAATAAATTGTCCGTCTTTTTTGCCAGCCAGACGAAGTGGTTGTACAATCAATACTCCTTTCTTCATCAACTCTGAGAGAGTCAAATTCTTTTGAATCAACATTATATCCAAACTCATTTCTCTCTTTTGAATGGAGGATATAGTAATTTTTCTTGGATCTATCAGTCTAAGCAGGAGACAATAGATCTTGATATTATTGATCATTCTTTGATTCAAAGTTGCGTCCCATCTCAATTGAAAAAGCAAATAATGTTTCAGGAAGAAATCGAGTTCTGCTTCTGTATTGCTTTTGTATTGTTTTTTCTTTTTCCCCTTTTTCATGTCCGAGCTTGCATAATTTTCTTCAATATCTTTTTGTTGTGAGAAAACAGATCCGCGATCTCCTTGGCTTATGGGTTCTTCTTCATTTCGATGCTTTTTATTCGATGCTATCAACAAATTTATCTTTTTCTTTTCATTAATATTTATATTTTTACTGCTATTTAAATTTAAAAGAAGTAATTTGCTTGGTATAAACCAAGGTTTCATTTTATATGCTTTATAAAGTAACACAAATTCTGGGAAGAGCCAAAACTCCAGATCCGATATAGGACCCTTTAGCCTTTTTTCATTCATTCCCATCCAATCAAAAAACCCTTTGTGGGAATTTTGTGAATTGGTTTCTGGAATCATAAGATATAAAATAGTTTTTTTAGAAATTATTTGAGAGTTGTTAGTACGAATGTGCGCATTTTGATATCTATTGGTATCAATTAGGATCCAGGCCTCAATATCGACTTTTTGTCTAAGATAAAAATTGAAAATTTTCCAAGCAAAATATTTTCTATCAGCTGGTTTTTCCATATATGGAATATCAACCTGCCCTAGATCATTTGGAATAGGGATGTTCCTCCGTATATCAAAAAGGTTTGTTTTAGACCTGTTATAAGTATAAGAAATTTCTTGCTTCTTATTTCCTTGAAAGGGAGGTCTATAAAAAAAGCATTCCGGTTTATTTTCATAATTAATAAATTTATATGATAAAAGATTATATCTATAGTATTTTCGAAAATTATCTTTTTCAGTAGATAATAAATATACTTCAGATTTTTTTTTGGAACCAACTAACAGGTCTTTTTCATATGAATGCTGCTTGCTAAAATTTGCCTTTTTGGCTATACAACGCTGGCGAACTCTATTTCGCCATTTTTCTGGTATTAATTTCGACCATCTGATCTGAGATAAATGGTATTGAAAATGCCCTTTTAACCAGTTTTTCCATTTATTAGTTTCATAGCGCGGAAGTTTCTTATTTGCTAATTTCGAATGATCCATTCCTTGTCTTTCAAAAGAATCCTTTATTTTAGACTTAAGAAAAGGGGGTATTCTTTGATTTTGATATTGAACAACAGATCTTACCGAGTTACTAATTTTTATTTGTGATAATTTGTAAAATACATATGCTTGTGACATGTAGGATAAGTCATAAAAAATACGTGAAGTTTCTTTAATATTTCGAATCTTATCAAGTGGCTTTTTTATAGCCGAAATAAACGAAATTGGAGTTTTCTTTTTTGTATTAATTGTTGCTTGTTTTCTTTCATTATTGTAAATAAATTTATCAATAAATTTTTTTGTTAATTTAAGAAAAAATTCTGTATTTATTCTGGGAATATTAATGATAGATACAAATATATCTGTATAGATTTTTTCAATGAAAATTTTTAAAAGGGAGGGTAATTTACAGATTAATCGAGCATTTCTTCTTTTTAATATTTGCCATTTTTCAAATCTTTTAGCATTAGAATTTGTTTTGTTAGGACTAAGATTTTTTATTCTTGGAGTTACTTTTTTTTTCTCTTTTGAGATTTTTTCTAGTTGATTTCGGATTGTACTTGTTCTATCAGTGACATCTTTCGTTTTTTTTTCTGTCAATGGAGAATTTGTCCAACTCGGAGATGCAATTTGACTAAATGATTCGTGAATTATCTCATTGCTTATCGTGGAATCTTTTTCTTCTTTAAGTTCGTTCGATTTATATACTTCTCTTAATCTAAACAATAGAATTGGATTTACTTTTGAAAGTTCTTTTATTATTTTTTTTATAAAAAAAATACCTCCGAAAACCCATTTTTTGATTTCTTTTGAAACCTTTGGAAGTAATTTGGTTTTTTCTTTGAAAACTGTTAGAACTCGCAAATACTTCTTTTTTAATTTTTCAATTTGTTTTTTGAATTCCTTAAAAATGGGTTTAAAAAAAGAAGGACGTTTTCGGGGCGGACCAAAAGGAAGTTCTGCTTCCATTCCCCAAATTGTTAAAAAACAAAAATCATCTTTTTCTTTTTTCTTTTTCATTAGATCTTTCTGCGAGGATCGTAGTTTGGATTTGCGCCAAGGTTTCAGACAGAACGGAAACAATATTTTTATCTGAATACCATCTGTCAACCAATTTTTTGGAAATTCTGTTTCGGATAATGGAACCCCATTATAGGTACATTTAAGATGTACCTCTCTATTCCATTCCTGGAAATCCTCAGCCCATTCAGGAAGTTCGAATAGGAGTATACGGCCAATATTTTTTGTAATTATTAATAAAGGTAATAGAATACTTTTTCTAAAAATAGATTGAGTTAGTAACATACAACCTCTTATTACTTGCGCAAGTGGAATGCTATCCCAGGCCTCTGCTATCTCTATTCGAACTTTTTCCTTTCTTTTGTTCTTTGCTTTTTTTTCTTCTCTTTTTGTTTGTTCTTTTGTATACTCTACCGTTTTGAATGCTTCTCCCTTACCCACCCAATTTCGAAAAAAAAGTTTAATCAATCCGGAGATATCAAAAGAAAAAAGAGGGAATTTTTGTAGTCTTTCAAAAAAAAGGAGGGAATGCACATTTGCTTGAAACAATTCTGAAATAACTATTTTACGTCTTTGAGCTCGCATAGAACCTTTGATTATATTCCGCCGAAAGTCTGATTGTTGTGAATAACGTATCAAAGCCACTTCGTCGATTTCATCGGGCATATTAGTATCCGTAATATTAGAATCACTATTCTCCCTGTTAACAGTAAAAATTACTACACGTTTGCCCTTTCTTGAACGAATTTGATGATCTATTGGTACGTCTTCTTGATATTCTCCTGATTGTTGTTCTAAATCGGTAATTAATTTGTATGACCATCGGGGTATTTCTTTACTGATTTCTTTTATTCTAATCGATTTTCTGCTAATTTTTCGACCATCCGAATCAGTTTGAGTTAAAAAATATTTAAAATTTTTTGTTCCTTTTTCGGAATCTATTCTTCCTTCTGAAAATAAAGAAGGATCTTTCAGGTTTAGACTGGGAGATCCTGATTCTCTAACAAATTTACTGATGAAAGTTAAAAAATTAACTATTTCCGTTGATAATGGTTTTTTTTCAAATCCATTTTTTTGGGGTTCAAATTTTCGATAGTCGACATCTGGAAGAAGTATACCATGAATGCGATTTATCTCAAATTTATCTATGATATTTTCTATGAAAGTGTTTTTTAATGTTGAAAGGGAAAGATTTTTGTAGATTGTTTTCCGATATGATGCGTTCAAGAAGGGATCATATACTTTTGATAAGTATTCTTTTGTAGAATCCTCATTACACAATCGAGTTCTTGTTTCCAGTACACTCAAAGAAATAGATTCTTTGTCTAGAGCTTTAATTCGATTTTGAAATTCGTTGTTAAAACTTTTCCCCTTTTCTTTGTTGGTATAAACCCAAGGATTATAAAGTTCATTACATGAAGATTTTTCGAAAAGATGGGGAGATATCCTTCTTTTTATCATTTCAAAAAAAATTGATAAACCAGGAGGATATGTAAAAGAAATTCTTTCTTTTCCATCACTTTGACGTATGTCAAAAAAATATTGTGACATTTCATTTCTGACAATTCTGTCAAAGTGATTATTTTTTATGTAGCGAAATGGTCGATTCCATTTCTTCGAATCGAAAAGAAGAGTTATAAGAGGTTTGTCAAAGAAGAAAGGCTTTTTATTTTCCGTTTTTGAATCATTTATTTTGAATCTTGAATTTTCCTGATTCTCGTTGATATTCATTAGATAAGACTCTTCAGAAACGGGTCTATTTTTAGAGTCTGTCTCTGTAAATCGAAAGTGGAATTCATTTTCCTTTCCATTCACTCGGATTTCTTCCGTTTTATCGATTTTGTTCGGATCCGCCTTTTCTTCCGAAAAAAAGGAAGGAGAAGGATCTTCTTCGGTGGATCCCTCTTGTTCCTGTTTAGTCCCCTTCATTTCGGAAGCTGTTTCTATTTCTACATCTCTTTCTTCCGTTTTTGAGGTTTCTTTCAGTTTCTTAGTAAAAAGGGGTGACGGTATTCTGCCTAAATAGTAGACACAGGTAATAAATAAGAGAATACTAAAGATCCGAGCCATAGAATTTATCAATTCTGATACAAGGTACTTATTAGATCGAATGTACTTATTCGATCTAATAGAATGATTTTGCCGTATCCAGACTAATACCAACCCAAGCCATTTCATGAATAAAATGTGACCAATTAACCAACCAACAAAACTACTTGTTACAAATAACATCTTGTTGTTGCATCGAAACATATAAATGTTGACTAATCTGGCTAACATTGAACTTGGTAAAATGAAATGGTTGAATAATTGAAAAATGAGATTATTCAGGAATAAACATTGAATGCTGAAATTACGCATTGAATTTCTGGTAGTCGATCCATAATCAAAAAAGTGTTTGTGATTGTTCCAGAAGAAATGAAACAAAAGATATGGTAGAGCTAGGACAGTTATTGTATGAGGTCTATCCAATGCTAGATGCAGAGGCGCATAATAGATCGATATGAACATCATGAGCTGTCCCGTAATAAAACCAGTTGTTGCTGATACCTTCTTCTCGGTTCCTTCTTCCATAACCTGAGCTCGGAGAACGAAGAGATAAGAGGGCCCTATAGAGAATGTGGTCAGAAATCCATAATAGAGTCCGACCACAACGACCGAATTGATTAGCTTCATGCATAAGGATACTAGATTACCTAGTAGAAAAGATTGAAAAATCATCACAAACCTCCCTTTTTTCTTTTCTATTGCAATTTCTGGATTATTATATGATGATTTTTGAACTTTCCATATATAGAAAAGAAATAGAAAGAGATAGACTAGAAATGACATCTGTTATGTCAACGACCCCAAGGGGGGTATTAAATGAATGGAATTGGGATCTGGATGGAATATAATGAAATAGAGCCACTTTGAGGTTCCCTCTGAAATGAGGCATGGAAGGGAGCCACTACGAAGAAGTTCCGGGAGTTACGAAGGAGGGTTCGAGCTCATATTGGTCATGTGTTGAGAACGGGAATTGAACTCTATGAGATCTAATCTCCCGTTGTTCCTCAGTAGCTCAGTGGTAGAGCGGTCGGCTGTTAACCGATTGGTCGTAGGTTCGAATCCTACTTGGGGAGATTTGATTCATTCTGAATTAACGAATTCAGAATAAAGGGGCTCACTTTGACCGTTAAGAGTAGGGAACCTGTTCCCTGTCTTTGTTTCTATCTCATCGTATCCCATTCTGTTCTGCGAGATTTGAGACCGTCAATACCTCGGTGTAGGTCCTGGATAATCCTTTGCTCCATAGCCCTGGGGCTATTTACAACTAGCCAATTAAGAATTCTCAGATGTATTAGCACTGCATCAAAGATGCAGTCATCGATTCTCCCGACAGTTCACAATTGCCGCGAGCAAACATATTAACGACGCGGAAGTTTGTTATGCTACTAATAGAAGAGTTACGGGGCGTAAAACAAAAAAATACGCTGATGGGCCGGGAGCATACTATGTGTAATGATTCCATCATTCACGATAAATAAAAAGAAAAAGCCATTCCAAAGACCCACACCCAAGTTCCATAGCTTTTGGTCCGCTATCCCGATCATGATTTTCCTACCCCCAGAGGGGGAGGTACTTCCCTTTTGGGCCGGTTGTGGGCGAGGAGGGATTCGAACCCCCGACACCGTGGTTCGTAGCCACGTGCTCTAATCCTCTGAGCTACAGGCCCCACCCCGTCTCCACTGGATCTGTTCCCGGGAGTACCCTCAAAAAAAGGAACCTTTCCTCTCCCCAGCCATTCCGGGTTAAGAAGATGTGAAAGCGCGTTTATCTATATAAGAACGGTACGTTCCGAGGTGTAAAGTAGGAGAGAAGGGATGTCATAATTGGGGTTTTGAATAAGACGACCTTTTGATTTTTCATTTTATTCGTTGAAAAAGTAATAAGAATGAGAGGTGTTAAGCTTTTTATCATCCTGGCGTCGAGCTATTTTTCCGCAGGACCTCCCCTACAGTATCGTCACCGCAGTAGAGTTTAACCACCAAGTTCGGGATGGATTGGTGTGGTTCCTCTACGCCTAGGACACCAGAATATCGAACCATGAACGAAGAAAGGCATGAGAGAAAAGCCTATTGGCTAGTGATTGTGAGGCCCCAATTCTTGACTGGAAGGGACACCAAAGGCCTCTGCCCTTCCATCCCTTGGATAGATAGAGAGGGAGGGCAGAGCTTTTGGTTTTTTCATGTTGTCAAAGATTTGAACAATGAAAATAGATGGCGAGTGCCTGATCGAATTGATCAGGTCATGTAGGAACAAGGTTCAAGTCTACCGGTCTGTTAGGATGCCTCAGCTGCATACATCACTGCACTTCCACTTGACACCTATCGTAATGATAAACGGCTCGTCTCGCCGTGACCTTCTCTTGAATTCTCAAAACTTCTGTCGCTCCATCCCCCCAGGGGCAGAGAACCCGTCGCTGTCTCGGCTGTGCTACCGGAAGCTCTGGGGAAGTCGGAATAGGAGAGCACTCATCTTGGGGTGGGCTTACTACTTAGATGCTTTCAGCAGTTATCCGCTCCGCACTTGGCTACCCAGCGTTTACCGTGGGCACGATAACTGGTACACCAGAGGTGCGTCCTTCCCGGTCCTCTCGTACTAGGGAAAGGTCCTCTCAATGCTCTAACGCCCCCACCGGATATGGACCGAACTGTCTCACGACGTTCTGAACCCAGCTCACGTACCGCTTTAATGGGCGAACAGCCCAACCCTTGGAACATACTACAGCCCCAGGTGGCGAAGAGCCGACATCGAGGTGCCAAACCTTCCCGTCGATGTGAGCTCTTGGGGAAGATCAGCCTGTTATCCCTAGAGTAACTTTTATCCGTTGAGCGACGGCCCTTCCACTCGGCACCGTCGGATCACTAAGGCCGACTTTCGTCCCTGCTCGACGGGTGGGTCTTGCAGTCAAGCTCCCTTCTGCCTTTGCACTCGAGGGCCAATCTCCGTCCGGCCCGAGGAAACCTTTGCACGCCTCCGTTACCTTTTGGGAGGCCTACGCCCCATAGAAACTGTCTACCTGAGACTGTCCCTTGGCCCGTAGGTCCTGACACAAGGTTAGAATTCTAGCTCTTCCAGAGTGGTATCTCACTGATGGCTTGGGCCCCCCCGGAAGGAGGCCTTCTTCGCCTTCCACCTAAGCTGCGCAGGAAAGGCCCAAACCCAATCCCAGGGAACAGTCAAGCTTCATAGGGTCTTTCTGTCCAGGTGCAGGTAGTCCGCATCTTCACAGACATGTCTATTTCACCGAGCCTCTCTCCGAGACAGTGCCCAGATCGTTACGCCTTTCGTGCGGGTCGGAACTTACCCGACAAGGAATTTCGCTACCTTAGGACCGTTATAGTTACGGCCGCCGTTCACCGGGGCTTCGGTCGCCGGCTCCCCTGTCATCAGGTCACCAACTTCCTTGACCTTCCGGCACTGGGCAGGCGTCAGCCCCCATACATGGTCTTACGACTTTGCGGAGACCTGTGTTTTTGGTAAACAGTCGCCCGGGCCTGGTCACTGCGACCCCCTTTGTGAGGAGGCACCCCTTCTCCCGAAGTTACGGGGCTATTTTGCCGAGTTCCTTAGAGAGAGTTGTCTCGCGCCCCTAGGTATTCTCTACCTACCCACCTGTGTCGGTTTCGGGTACAGGTACCCTTTTGTTTAAAGGTCGTTCGAGCTTTTCCTGGGAGTATGGCGTGGGTTACTTCAGCGCCGTAGCGCCTGGTGCTCGAACATCGGCTCGAGGCATTTTCTCTACCCCTTCTTACCCTGAAAAAACAGGGGCACCTTACATTCTTGAACCGATAACCATCTTTCGGCTAACCTAGCCTGCTCCGTCCCTCGGGACCAACAAGGGGTAGTACAGGAATATTCACCTGTTGTCCATCGACTACGCCTTTCGGCCTGATCTTAGGCCCTGACTCACCCTCCGTGGACGAACCTTGCGGAGGAACCCTTAGGTTTTCGGGGCATTGGATTCTCACCAATGTTTGCGTTACTCAAGCCGACATTCTCGCTTCCGCTTCGTCCACTACTGCTCACGCAGAGGCTTCCTTCTAAGGCGGAACGCTCCCCTACCGATGTATTTTTACATCCCACAGCTTCGGCAGATCGCTTAGCCCCGTTCATCTTCGGCGCAAGAGCGCTCGATCAGTGAGCTATTACGCACTCTTTCAAGGGTGGCTGCTTCTAGGCAAACCTCCTGGCTGTCTCTGCACCCCTACCTCCTTTATCACTGAGCGATCATTTAGGGGCCTTAGCTGGTGATCCGGGCTGTTTCCCTCTCGACGATGAAGCTTATCCCCCATCGTCTCACTGGCCGACCTTGACCCCTGTTATTTTGAGGTCATATCTAGTATTCAGAGTTTGCCTCGATTTGGTACCGCTCTCGCGGCCCGCACCGAAACAGTGCTTTACCCCTAGATGTCCAGTCAACTGCTGCGCCTCAACGCATTTCGGGGAGAACCAGCTAGCTCTGGGTTCGAGTGGCATTTCACCCCTAACCACAACTCATCCGCTGATTCTTCAACATCAGTCGGTTCGGACCTCCACTTAGTTTCACCCAAGCTTCATCCTGGTCATGGATAGATCACCCAGGTTCGGGTCCATAGGCAGTGACAATTGCCCTATGAAGACTCGCTTTCGCTACGGCTCCGGTGGGTTCCCTTAACCAAGCCACTGCCTATGAGTCGCCGGCTCATTCTTCAACAGGCACGCGGTCAGAGCCCTGGCCCCTCCCACTGCTTGGGAGCTTACGGTTTCATGTTCTATTTCACTCCCCGATGGGGGTTCTTTTCACCCTTCCCTCACGGTACTACTTCGCTATCGGTCACCCAGGAGTATTTAGCCTTGCAAGGTGGTCCTTGCTGATTCACACGGGATTCCACGTGTCCCATGCTACTCGGGTCAGAGCGTAAGCTAGTGATGCTTTCGGCTACTGGACTTTCGCCATCTAGGGTGCAGCATTCAGACTGCTTCGCCTAGCAGCACGACACTTGTATTGCTCTCCCACAACCCCGTTTTCACGGTTTAGGCTGCTCCCATTTCGCTCGCCGCTACTACGGGAATCGCTTTTGCTTTCTTTTCCTCTGGCTACTAAGATGTTTCAGTTCGCCAGGTTGTCTCTTGCCTGCCCATGGATTCAGCAGCAGTTCGAAAGGTTGCCCTATTCGGGAATCTCCGGATCTATGCTTATTTTCAACTCCCCGAAGCATTTCGTCGATTACTACGCCCTTCCTCGTCTCTGGGTGCCTAGGTATCCACCGTAAGCCTTTCCTCGTTTGAACCTCGCCCTTATAAATTAGAATTCTAAATAAGGCTATGCCATCCTAAGGTGCTGCTAAATGGATGGATCTTATCAACGTCCATGAATGATAAATCATAGATCGAACCGCCGAATCGGAAAAATTGGGTGCTATCATATAGCTTTGTATCGGCTAAGTTCATGAGTTGGAGATAAGCGGACTCGAACCGCTGACATCCGCCGCAGGGTAAACCACCGCCTCTCATGCCCCCGACTGATTCTACCATAGAGGCCAACGATAGACAATAACTCCCCCCCGAACACAGCTTACAACTTTCATCGTACTGTGCTCTCCAAAGAGCAACTCTTCTCAAAATCTCACTCAAAAGGTGCTGAGTTGGAATCCCATTCTAACTCAGGATTCTTGTGGTTCCAGCTACAGGAGAACCAGGAACGGAGAGCCCCCTTTCCGCCCGACTCTTTGGTCTTAAGAACGCTGGTTTTAAGAATGAGTGATTGCCCTTCTCCGACCCTTACTGCCCAACCTGAGAACGGACAGCTAATGCGTTCCACTTATTGAACAGGGTTCTATGGTCGGTCCGTGACCCCTGGATGCCGAAGGCACCCTTGGGGTGATCTCGTAGTTCCTACGGGGTGGAGATGATGGGGTCGGTCCATGGATTTTCCTTCCTTTTCTTTTGCCGCATTTCGCTCAAAGGGTTGAAGGGAGATAGTGCACCAAGCTGTTCGCAAGGGCCAACTTGATCCTCTTCCCCAGGGATCTCAGATAAGGGACCCCGGGAGAGCCGCCGACTCCAACTACCGTCCATGTATGATCCATACTAGATCTGACCAACTGCCCATCCTACCTCCTCTACGTTCTTGACAGCCCATCTTTGTCTCAGTAGAGTCTTTCAGTGGCATGTTTCGGTCCTCTTCCCCATTACTTAGAAAAAGTGAGCCACCGGTTCAGGTACAAGATACTATCATTACTGCCTGGACAATTAGACATCCAACCCGTAATCGCAACGACCCAATTGCAAGAGCGGAGCTCTACCAACTGAGCTATATCCCCCCGAGCCAAGTGGAGCATGCATGAAGTAGTCAGATACTTCTTCTATTCTTTTCCCTGGCGCAGCTGGGCCATCCTGGACTTGAACCAGAGACCTCGCCCGTGAAGTAAATCATCGCACCTACGGTCCAACCAATTGGGAGAGAATCAATAGATTCCTTTTCGGGAGCGATTCATCCTTCCCGAACGCAGCATACAACTCTCGGTTGTACTGCGCTCTCCAAGTGTGCTTGTTCCCCCCTTCTTCCTTAACCTGGCAAGTCTTTGTGAAATAACTCCGATGAGAAGAAAAAAGAAGGCAGACCCTCCTGGCCCAACCCTAGACACTCTAAGATCCTTTTTCAAACCCGCTCCCATTTCGAATCAAGAGATAGATAAATAGACACATCCCATTGCACTGATCGGGGGCGTTCATAGTGACTGAGGGGGTCGAAGACCAAGAAGTGAGTTATTTATACCAAGCATTCTTCTTACGGCTAGATCCAACTCCTGGTCCCTGCGGAAAGGAAAAAGAATTTCACGCTCTTCCTTTCGGGAAGGGAGGATTAGGGAAATCCTATTGATTGCAGCTTTTTCCAGACCTCCGGGAAAAGCATGAAAAAAAACGGCTCGAATGGTACGATCCCTCCGTCACCCCAGAATGAAGGGGGTGATCTCGTAGTTCTTGGTCTGTGAAGATGCGTTGTTAGGTGCTCCATTTTCTTTTCCCATTGAGGCCGAACCTAAACCTGTGCTCGAGAGATAGCTGTCCATACACTGATAAGGGATGTATGGATTCTCGAGAAGAGAGGAGCCGTGGTGGTCCCCCCCGGACCGCCCGGATCCCACGAGTGAATCGAAAGTTGGATCTACATTGGATCTCACCCGAATCGCCCCATCTATCCTCCTGAGGATAGGTTTGGTTTCAAACCCCGGTTCGAACAGGAGGAGTACGCCATGCTAATGTGCCTTGGATGATCCACATCTCAGGGTCAGGCGCCGATGAGCACATTGAACTATCCATGTGGCTGAGAGCCCTCACAGCCCAGGCACAACGACGCAATTATCAGGGGCGCGCTCTACCACTGAGCTAATAGCCCGTCGTGCGAGCCTCCCACTGGGGGCCCACTATGTCAAAAGCGAGAGAAACCCCATCCCTCTCTTTCCTTTTTTCGCCTCCATGTCCCCACACGGGAGACATGGGGACGTAACAAAGGGGATCCTATCAACTTGTTCCGACCTAGGATAATAAGCTCATGAGCTTGGTCTTACTTCACCGTCGAGAAACGAAAGAAGACTTCCATCTCCAAGTTTCACTCAGATGTAGCTCCCTTCTTTTTGTTTTGGGTGTGAAGCAGTGGCAAACCAAAATACCCAACAAGCATTAGCTCTCCCTGAAAAGGAGGTGATCCAGCCGCACCTTCCAGTACGGCTACCTTGTTACGACTTCACTCCAGTCACTAGCCCTGCCTTCGGCATCCCCCTCCTTGCGGTTAAGGTAACGACTTCGGGCATGGCCAGCTCCCATAGTGTGACGGGCGGTGTGTACAAGGCCCGGGAACGAATTCACCGCCGTATGGCTGACCGGCGATTACTAGCGATTCCGGCTTCATGCAGGCGAGTTGCAGCCTGCAATCCGAACTGAGGACGGGTTTTTGGGGTTAGCTCACCCTCGCGGGATCGCGACCCTTTGTCCCGGCCATTGTAGCACGTGTGTCGCCCAGGGCATAAGGGGCATGATGACTTGACGTCATCCTCACCTTCCTCCGGCTTATCACCGGCAGTCTGTTCAGGGTTCCAAATTCAACGATGGCAACTAAACACGAGGGTTGCGCTCGTTGCGGGACTTAACCCAACACCTTACGGCACGAGCTGACGACAGCCATGCACCACCTGTGTCCGCGTTCCCGAAGGCACCCCTCTCTTTCAAGAGGATTCGCGGCATGTCAAGCCCTGGTAAGGTTCTTCGCTTTGCATCGAATTAAACCACATGCTCCACCGCTTGTGCGGGCCCCCGTCAATTCCTTTGAGTTTCATTCTTGCGAACGTACTCCCCAGGCGGGATACTTAACGCGTTAGCTACAGCACTGCACGGGTCGATACGCACAGCGCCTAGTATCCATCGTTTACGGCTAGGACTACTGGGGTATCTAATCCCATTCGCTCCCCTAGCTTTCGTCTCTCAGTGTCAGTGTCGGCCCAGCAGAGTGCTTTCGCCGTTGGTGTTCTTTCCGATCTCTACGCATTTCACCGCTCCACCGGAAATTCCCTCTGCCCCTACCGTACTCCAGCTTGGTAGTTTCCACCGCCTGTCCAGGGTTGAGCCCTGGGATTTGACGGCGGACTTAAAAAGCCACCTACAGACGCTTTACGCCCAATCATTCCGGATAACGCTTGCATCCTCTGTCTTACCGCGGCTGCTGGCACAGAGTTAGCCGATGCTTATTCCCCAGATACCGTCATTGCTTCTTCTCCGGGAAAAGAAGTTCATGACCCGTGGGCCTTCTACCTCCACGCGGCATTGCTCCGTCAGGCTTTCGCCCATTGCGGAAAATTCCCCACTGCTGCCTCCCGTAGGAGTCTGGGCCGTGTCTCAGTCCCAGTGTGGCTGATCATCCTCTCGGACCAGCTACTGATCATCGCCTTGGTAAGCTATTGCCTCACCAACTAGCTAATCAGACGCAAGCCCCTCCTCGGGCGGATTCCTCCTTTTGCTCCTCAGCCTACGGGGTATTAGCAGCCGTTTCCAGCTGTTGTTCCCCTCCCAAGGGCAGGTTCTTACGCGTTACTCACCCGTCCGCCACTGGAAACACCACTTCCCGTCCGACTTGCATGTGTTAAGCATGCCGCCAGCGTTCATCCTGAGCCAGGATCGAACTCTCCATGAGATTCATAGTTGCATTACTTATAGCTTCCTTGTTCCTAGACAAAGCAGATTCGGAATTGTCTTTCATTCGAAGGCATAACTTGTATTCATGCGCTTCATATTCGCCCGGAGTTCGCTCCCAGAAATATAGCCATCCCTGCCCCCTCACGTCAATCCCACGAGCCTCTTATCCATTCTCATTGAATCACGGCGAGGGGCAAATCCAAATAGAAAAACTCACATTGGGTTTAGGGATAATCAGGCTCGAACTGATGACTTCCACCACGTCAAGGTGACACTCTACCGCTGAGTTATATCCCTTCCCTGCCCCCATCTAGAAATAGAACTGACGAATCCTAAGTCAAAAGGTCGAGAGACTGAACGCCACTATTCTTGAACAAGTTAGAGCCGGGTCTTCTTTTCGCACTATTACGGATATGAAAATAATGGTCAAAATCGGATTAAATTGTCAACTGCCCCTATCGGAAATAGGATTGACTAGCGATTCCGAAGGAACTGGAGTTACATCCCCTTTCCATTCAAGAGTTCTTATGTGTTTCCACGCCCCTTTGAGACCCCGAAAAGTGGACAAATTCCTTTTCTTAAGTCTTAAGAACACATACAAGATTCGTCACTACAAAAAGGATAATGGTAACCCCACCATTAACTACTTCATTTATGAATTTCATAGTAATAGAAATACATGTCCTACCGAGACAGAATTTGCAATTTGCTAGCCTCTTGCCTAGCAGGCAAAGATTTACCTACGCGGAAAGGATGATTCATTCGGATCGACATGAGAGTCCAACTGCATTGCCAGAATCCATGTTGTATATTTTCTATTTGAAAGAGGTTGACCTCCTTGCTTCTCTCGTGTACACGCCGAGCCCCTTTTCTCCTCGGCCCACGGAGACAAAATGTAGGACTGGTGCTAACAGTTCATCACGGAAGAAAGGACTCACTAAGCCAGGATCACTAACTAATCTAAATCTAATCTAATATAATAGAAAATACTAATATAATAGAAAAGAACTGTCCTTTCTGTATACTTTCCCCGGTTCCGTTGCTATCGCGGGCTTTACGCAATCGATCGGATTAGATCGATATCCCTTCAACACAACATAGGTCATCGAAAGGATCTCGGAGACCCACCAAAGTACGAAAGCCAGGATCTTTCAGAAAACGGATTCCTATTCGAAGAGTGCATAACTGCATGGATAAGCTTACACTAACCCGTCAATTTGGGATCCATCCAATTCGATATTTTATTTTCCTTGGGAGGTATTGGGAAGGAATTGGAATGGAATAAGATCGATTCATACAGAAGAAAAGGTTCTCTCTTGATTCTGTACCTATGGGATAGAGGAAGAGGAAAAACCGAAGATTTCACATAGTACTTTTGATCGAAAAATCAATCAGATTTATTTCGTACCCTTCGTTCAATGGTCAAATTCTACAGGATCAAACCTATGGGACTTAAGGAATGATAAATGATATAAAAAAAAGAGAGGGAAAAAGAAATTAATATTAAATAAAAATGAAGTAGAAGAACCCAGATTCCAAATGAACAAATTCAAACTTGAAAATTTCTGATTCTCGAAGAATGAGGGGCAAGGGGATTGATCGAGAAAGATCTCTTGTTCTTATTATAGGATCGTGATTGGATCCGCATATGTTTGGTAAAGAGAATAATCTTCTCCTTTGAGAATAATCAAAAATGGAAAGTGTTCAATTGGAACATGAAAACGTGACTAAATTGGCCCTAGTTACTCTTCGGGACAGAGTGGAAGAAGGGAGGGGATTCTCGAGCGCGGAAAAGGATCCAATGAATTCGAAAGAATTGAACGAGGAGCCGTATGAGGTGAAAATCTCATGTACGGTTCTGTAGAGTGGCAGTAAGGGTGACTTATCTGTCAACTTTTCCACTATCACCCCCAAAAAACCAAACTCTGCCTTACGTAAAGTTGCCAGAGTACGATTAACCTCTGGATTTGAAATCACTGCTTATATACCCGGTATTGGCCATAATTCACAAGAACATTCTTCAGTCTTAGTAAGAGGGGGGAGGGTTAAGGATTTACCCGGTGTAAGATATCACATTGTTCGAGGAACCCTAGATGCTGTCGGAGTAAAGGATCGTCAACAAGGGCGTTCTAGTGCGTTGTAGATTCTTATCCAAGACTTGTATCATTTGATGATGCCATGTGAATGGCTAGAAACATGTGAAGTGTATGGCTAACCCAATAACGAAAGTTTCGTAAGGGGACTGGAGCAGGCTACCATGAGACAAAAGATCTTCTTTCTAAAGAGATTCGATTCGGAACTCTTATATGTCCAAGGTTCAATATTGAAATAATTTCAGAGGTTTTCCCTGACTTTGTCCGTGTCAACAAACAATTCGAAATACCTCGACTTTTTTAGAACAGGTCCGAGTCAAATAGCAATGATTTGAAGCACTTCTTTTTACACTATTTCGGAAACCCAAGGACTCAATCGTATGGATATGTAAAATACAGGATTTCCAATCCTAGCAGGAAAGGGATACTCAATTTAAAGTGAGTAAACAGAATTCCATACTCGATCTCATAGATACATATAGAATTCTGCGGAAAGCCGTATTCGATGAAAGTCGTATGTACGGCTTGGAGGGAGATCTTTCATATCTTTCGAGATCCACCCTACAATATGGGGTAAAAAAGCCAAAATAAGTGATTTTAGCCCTTATAAAAAGAAAACTGATTCTTAAACCCCTTTCACGCTCATGTCACGTCGAGGTACTGCAGAAGAAAAAACAGCAAAATCCGATCCAATTTATCGTAATCGATTAGTTAACATGTTGGTTAACCGTATTCTGAAACACGGAAAAAAATCATTGGCTTATCAAATTATCTATCGAGCCATGAAAAAAATTCAACAAAAGACAGAAACAAATCCACTATCTGTTTTACGTCAAGCAATACGTGGAGTAACTCCCGATATAGCAGTAAAAGCAAGACGTGTAGGTGGATCCACTCATCAAGTTCCCATTGAAATAGGATCCACACAAGGAAAAGCACTTGCCATTCGTTGGTTATTAGCGGCATCCCGAAAACGTCCAGGTCGAAATATGGCTTTCAAATTAAGTTCTGAATTAGTGGATGCTGCCAAAGGGAGTGGCGATGCCATACGCAAAAAGGAAGAGACTCATAAAATGGCAGAGGCAAATAGAGCTTTTGCACATTTTCGTTAATCCATGAACAGGATCTATACATCTCGATCGGAAAAGAATCAAGAGAAAAAGAAAGAATCGGAATGGATCGATAGATTTCTCGAAACAAACGAAAAGGAAACGAAAGATGAAACATAAATCATGGATCAACTAAGCCCTCCCGGGGACTTTCTTAAAGAGGAACCTCATGTAAATACCATGGAATAAGGTTTGATCTTGATCCTATTCCATTCCAAAAATGGAAAGTTCGACACAATTGGGATTTTTTTTGGAAATTGGATGCAGTTACTAATTCATGATCTAGCATGTACAGAATGAAAACTTCATTCTCGATTCTACGAGAATTTTTATGAAAGCCTTTCATTTGCTTCTCTTCGATGGAAGTTTGATTTTCCCAGAATGTATCCTAATTTTTGGCCTAATTCTTCTTCTGATGATCGATTCAACCTCTGATCAAAAAGATATACCTTGGTTATATTTCATCTCTTCAACAAGTTTAGTAATGAGCATAACGGCCCTATTGTTCCGATGGAGAGAAGAACCTATGATTAGCTTTTCGGGAAATTTCCAAACGAACAATTTCAACGAAATCTTTCAATTTCTTATTTTACTATGTTCAACTCTATGTATTCCTCTATCCGTAGAGTACATTGAATGTACAGAAATGGCTATAACAGAGTTTCTCTTATTCGTATTAACAGCTACTCTAGGAGGAATGTTTTTATGTGGTGCTAACGATTTAATAACTATCTTTGTAGCTCCAGAATGTTTCAGTTTATGCTCCTACCTATTATCTGGATATACCAAGAAAGATGTACGGTCTAATGAGGCTACTATGAAATATTTACTCATGGGTGGGGCAAGCTCTTCTATTCTGGTTCATGGTTTCTCTTGGCTATATGGTTTATCCGGGGGAGAGATCGAGCTTCAAGAAATAGTGAATGGTCTTATCAATACACAAATGTATAACTCCCCGGGAATTTCAATTGCGCTCATATTCATCACTGTAGGAATTGGGTTCAAGCTTTCCCCAGCCCCTTCTCATCAATGGACTCCTGACGTATACGAAGGAGTGCGGTTCGTTCGAGAAATTCCTACCTCTCTATCTCTGAGATGTTTGGATTTTTCAAAACTCCATGGACATGCAGAAGAGAAATGCTATCCCCACTCGAACCAAGACAGAACTTTTACTTGTTCAAATAACAATTAAGGTGAAGCAGGGTCAGGGACGACCAATCTCTTTATGATAAACAAATCCATTTTGCAAGTTCGTTATTACGGGTAGTTCCGACAAAGGATCGGACTAATGGCGTATACAATACTTGAATTCTCGATGTAGATGCTACATAGTTGGTTCTCATCCTTCAGAGACTACGAGTGTAATAGGAGCATCCGTCGACAAAAGGATCACCCTAAGATGATCATTTCATGGCTATTGAGAACGAATTAAATCAGATGGTTCTATTTCTCAATCTTTCTGACTTGCTCCTACGGAACCAAGGTCGAAAAGATTGAAAAAATCAGTCATTCACAACCACTGATGAAGGATTCCTCGAAAAGTTAAGGATTAGTAATCTTTTTTAGAAATCGAATGGATTCGGTCTTATACATACGCGAGGAAGGTAATCAAAAAAGAAAGAAGATGAGTTCTTCTTTCTTTTATCACTTAGGAGCCGTGTGAGATGAAAGTCTCATGCACGGTTTTGAATGAGAGAAAGAAGTGAGGAATCCTCTTTTCGACTCTGACTCTCCCACTCCAGTCGTTGCTTTTCTTTCTGTTACTTCGAAAGTAGCTGCTTCAGCTTCAGCCACTCGAATTTTCGATATTCCTTTTTATTTCTCATCAAACGAATGGCATCTTCTTCTGGAAATCCTAGCTATTCTTAGCATGATATTGGGAAATATCATTGCTATTACTCAAACAAGCATGAAACGTATGCTTGCATATTCGTCCATAGGTCAAATTGGATATGTAATTATTGGAATAATTGTTGGAGACTCAAATAATGGATATGCAAGCATGATAACTTATATGCTGTTCTATATCTCCATGAATCTAGGAGCTTTTGCTTGCATTGTATTATTTGGTCTACGTACCGGAACTGATAACATTCGAGATTATGCAGGATTATACACGAAAGATCCTTTTTTGGCTCTCTCTTTAGCCCTATGTCTCTTATCCCTAGGAGGTCTTCCTCCACTAGCAGGTTTTTTCGGAAAACTCTATTTATTCTGGTGTGGATGGCGGGCAGGCCTATATTCCTTGGTTTTAATAGGACTCCTTACAAGCGTTGTTTCTATCTACTATTATCTAAAAATAATCAAGTTATTAATGACTGGACGAAACCAAGAAATCACCCCTCACGTGCGAAATTATAGAAGATCTCCTTTAAGATCAAACAATTCCATCGAATTGAGTATGATTGTATGTGTGATAGCATCTACTATACCAGGAATATCAATGAACCCGATTATTGCAATTGCTCAGGATACCCTTTTTTAGCTTCTAGGGTCTATTTCTTAGTTCAAGACCCCTCTTACTAACTGGAATAAAATGAAAAATAATTAGTAGATCTGTTCCGACCAAAACGGGAATGGGCTAGGGTTATGAACTTATAATCTGATGATCGAGTCGATTCCATGATTATAAGTTCATTCCATACCGGACCAGGCCGGAATAGGGTTATATACATTCTCAAGGAGTCATTCGAGCGTATCTAAATAGATACTATGTTTACATATGGATCCCTACGTCGTTCCATTCCATTTAGGATTAGGAATAGGCGTAATCGGACCTGCTTTTTCCATATCTCTCGTTATTTTTTTGGGGGGACCCTATTCACCTCTTTGAGCTTCTATTGAATCGAGAAATAAAATAGGTTTGATTGGCCATCTTTTTGATATATACATAAGGCATTCTCCGGATAATTCAAATCGAAGCAATTGGATGTCCAACTCGGGCCTATATGACCGATCAATAGAAATACTCCACCTTTGTCATATATTCCATACATCACACTAGATAGATATCATATTCATAGAATAGGATGCACTTTCAAGATGCCTTGGTGGTGAAATGGTAGACACGCGAGACTCAAAATCTCGTGCTAAAGAGCGTGGAGGTTCGAGTCCTCTTCAAGGCATAATATTGAGAATGCTCATTGAATAAGCAATTCAATAAGAGAGCTCGGATCGAATCGGTATTGATATACCGACCTGCACCCACCCCAGAGTATATGCTTCAACAGGAATCACACAAGGGTAGATTAGAAACCTCTGGTAAAATGCCCGCCCGTCACCCAGCGGATAAAGTACATTACATAGTCCAGGGATTGGCGACTTACCCATTCAGTGACTTTGGCACTGGACGTTCCCAAAACGGGTACTATCGGGTCGGGTCAATTCAATAATAGACGCCTGTTGGCATTCCACCCTTCCTTCTCCTTTCAGGGCCTATCCGAAAGAGAATCCAGTACTTCTTGGTCGTGAATATCTGAACTGGTTGTTCGCTGTTCAAGAATTCTTGTTTGGGCAGTTCATACCATCCATACATAGTGTTTTGATCTAAGATTTCAATTCTTCCGTGTTTCAGCAGTAACATATTGTTCCATGGAGGTAAGGTCCAAAATATGGAAGAAAGAAGCGTTTCCACCACTCTACCACCCAGTCAATTCTGTTCCACTTAATCCCTCTTTCATAGCCGCATATCTTTCCGGCTAAGGAATGGGAAATCTTTCTCCTGTTACATGAATCCAATTTTCATTTCATCCGGGAAAAGCCATCTTTTTCTTAACAATGTCTTTGTCATTTGATCCAATAGCGTTCCATTAGATAGGAACAGAGTTGATAAATACTGATAACTCTCGGATAGAGTATTAGAACGGAAAGATCCATTAGATAATGAACTATTGGTTCTAAGCCATCTCTGACGATTAATCAACAATTCGAAGTGCTTTTCTTGTGTATTCTTGATAAACCAGCGTTTATATATAGATGTAGGAGGATCCATTTGGGAAGTAAGAAGCCCCTTTGACATCTCTTCATCTGCAAATAATTCTCGATGTGAAAACACAGAGCCAGGGGGCTGATCTTTGAATAGGAAAAAGAGCGGATCTGCAGGGTCCCAAATGAATTGGCTTATTCGAAAAAGGCCTTGTTCTTTGGAAGATCTATCTCGCGTCTGGTACTGCATGGTTCCACTCTGCAAGAACTCCGAACCATTCTCTTGAAGCTCATCCTCTTCATCATAAATGATCCGCTTGCCCCGAAATGACCTGGACCAATAGGGAAATCCCAATTCATTGGGCCTTTCGATACAATCAAATAGAAAGCCCCAAGGGCGCCATATTCTAGGAGCCCAAACTATGTGATTGAATAAATCCTCCTCTATCTGTTGCAGGTCAAGGGCTCCTTCCCTCTCCCCTTCTTCAAACTCCGATTCGTATTTTTCATAGAGAAATCTCTGATCAAAGATAGAACAAGATCCGTTTTGCATCATATCTAAGGGATTCCTCGGTTCGGGCCGAAGAAGCAATGTAACTCGATCATTATCAAACGGACTGCAATCTTTTTCTGTCCGTGAAGATCCCACCAGAGTGCCTTCTACTTCTAATAGGCCATGAACTAGATCTGAATCATTCTCAACGAGTCCATAAGAAGTGATCCCATTTTTTTCATCGGGTCCGGGTAGAGACCAAAGATCTTGAGCGACCGATCCGGCAGAACAACTCAAAAGATAAAGAAGTATCGTTAATTTCTTCATGCTCGTTCCAAGTTCGAAGTACCATTTGTACAAATAAGAATCCCCTTCGTTACATGATTTCTTCTTCATATAGATAGATATAGGATCTATGGGGCAATTACTTAGAAGTACATTTTGTGCTACAGCCCTTCCTATCTGATAGAAAAGGATCCCATTATCCTGAACCGATCTTACCTGGGATCGCAAATCCCAAGCTTGTCTATGAAGAGCGGATCTAATTGTATTAGTGTCTATAATTGATTTCTTCTGTGTAATACTAATCGATAGGGCCTCATTGGTAAGTGCTACAAGATCTCTTGCATTGGAACCCATGGTTATGGACCCGAATCCGTTAGTATGGAACATTTTCTTTTCCAAGTGAAATCCCCTAGTATATGAAAGAGTGAAAAAGTGCTTTCGTTGTTGTGGAATAAGAAGCCTTCGTATCTTAATGCACGTATTTAATTTATTCGGAGCTATTAGAGCGGGATCCACTTTTTGGGGAATATGAGTCGAAGCAATAACAAGAATATTTCTAGTGGAACATCTTTCAGAGAGATGGTTCGCTAATAGACCGAGGGATAAGTAATTCGACTCATTCACATCCAGATCATGAATGTTTGGAATCCATATTATGCAGGGAGACATTGCTTTTGCCAATTCGAATTGAAGGATGATATAAAATCGGTCTATTTCCGGCATCATATCCATAGTTAGCGCATTCATCATAGTTAGCAGTTCCAGCTCCGTATCAAGGTCACGATCGACATCGTCACTAGCATCAATATCGTCACTAGCATCAATATCGTCACTAGCATCAATATTGTCACTATCATCAATATCGTCACTCTCATCAATAAGAAAACCTTTAGGCTTGTTATCCAGGAACTTGTTCAAAAATACCGTAATGAAAGGAACATAGGAGTTTGTCGCTAGGTATTTGACCAAATAGGATCGTCCAGTTCCTATAGAACCTATCACTAAAATCCCCTTAGAGGGGGATAAGGCTAAGCGGAGCGAAAAGGGTTTTCCATGAGATGGGAAATGCAAAGTATTAGTCCCACACGAAGTTTGTGAATAAGTGATTGTCTGATAATGAGCAAGGAATACCCGTCTTTCTGCTAAAGAGGATGTATTGAACTCATAATTCAATAGATACTTTTTATGAATGTCAACTAAGTATCGTAAGTAAATTGCTCCCGGTTGTTCAATCATTTGATAACCAGAGTCATTCTTTGATAAATGATCACTATGAGTCAGACTCAATAGAATTTGATCAATCCTTTTTTCTGTCGTTAAGGCGGAGAACTGAACCAAGAATTCTCTTTCTTCATCATCAATCGAATCACTGTTCGCGACCCAGGATTCTATTTTATCATCAATCCAACCCCCATTCACGGTTTTTCTTTTTCTTATCAATGAATAGATCTCTTTACTTGTATGACTTAGATGTCTCGTATTTCTCGAAAAAGTGATTCGATTGATGGGATTTGGTATGAGATCGATGATATCGATGAGATTGATACTCAAATATTTCTTCTTAGAACGTAGTGATTTGACCCCATAAGCGGGACCAAGCATGTTGCCGCCAGAAGCCCATATTTCTTCTAGAGAATCTCCTAATTGTTCCAGAGCAACTAGAAAGAGATTCTTTAACCAGAAAGAATTCGGTACAGATGTAGGATACCTATCCAGAAGTTTTCGTAACTCAATCATAGATGATGGAATCATCAAAGATTTGACCTTTTCGAACTCTGTCTGTAACTCACTAGAGGCCCGGGAAACAAAGAGAAGATGTGTACGAACGAGATATCCAGCAACAAGAAGAAGGAAAAGGATTGAATAGAGGAACTCCCGAACATTTGGCGATCTCGGATGTGTCGATATCAATGGTGACTCATTATTTCGATGAATCATTTCTTCGGACAGAAGAAGATTATGGAAACACTTACTCGAAATCTCACTTATCAGATTCCATTGCGGAAGACACCATTTTTTCTGAAGAATTCGCCATGATATACCTGATCCATGCATAATATCATGAAAAATGGATACAAATTTTTGACTGCTACTTAGTATCGGCAATAGGTCTGAAAAAGTATCTAAAAATATCAAATTTAGATATTTGTACCCTGTCGAAGTAAGGAACCATGGCATATACGTTTGGAATAGATTCCATTTTGAGAGAGTTGAAAAAGCACTATCTCGTTGAAAGGTTCTATACATCTGCCCTTTCTCAACGCATTTCTTTAGACAAAGACTCTGTTTTTTCCTCTTTTCGGATGGTAACTCAGAACATGGAGTGTGAATCAAACCCATGTTTGAATTGAGATACTGATGCAAGTTCTTCCCTTCTGAATCAGATAGATTCATGTCTGAAAGAGGTTGACAATAAGTTCTTCCAAAATTGACTATTTGTCCCTCTGTTAGAGGTGTTCCAGAAATGTCTGCGATCGAGTAAATAGTTCTACGAACGAATGGATCGTATCGACTTGGAAAATGGAAAGATTTGTACAAGTTATACGTTTCGTCACCACTTTGTGGAAAATCGTTAGGTATGAATATGTTAGATACCTGTGACTCGATTGGTGAAATAGTATCTCTCCCCTCAAAAGCATGTTTTTTTTTACCGACGCACAAAGAAAATATTTTGTTGCGAATGAACAAGATATTGAGGAATTGTCCATACGTAAAATCATAATTATTGATACGGGCCTTTTCCACAGAAAAGGGGAATCTTGTGTTACAGTAGAAGCAGAAGTGATGTGGATTATTCAAGAATCGAAGTCGATTTGCTTTATAAAAAGAAGATATCAATGAACTTCTATGGAATGGTTTCACGGGATTCAGCCAATTGTCTTGATTGTGGAATATCATTGAGAAATAGGAATCCGCGTTATCAAAGGATTTCCTGCGATTATTTCTAGTATGGAATGAGTCAATCATCCACTTTGGTATCTTATTGAACAAAAAGGGCGTTCCTCCATTGATCAAGAATTTCCATTTTTGGGAAGTATCATGATCATCCAATAAGAAGGGTTTCCATTTTTTCAAATGAACAATTTGAAGACCTATTGATTCTAACAACTGATTGCAGAGTTGATCATTCGGACCTTTCAATTCATAGATGTAGATCTCGGACCCATGAATGGGGATATTCCCGAAACTCACACAGAAAAAAGGAAGTGAGTTCGACAAAAAGAAAAGCAACTTGGACAAAAAAAGAAGTGACTTGGACAAAAAGAAACGAAGTGGCTTAGACAAATCTTTTTTGTCGATAACCTCAGACCAATCAATCGAATATTGATTAATACATAATTGATCGAACACTATTTGAAAATGGCTCTTCTGCTCAGAAACGAAATGTTCCTGGAAATTCTTGCTCCCATTGGACCATTTGTATCTATATGCATCAGGATCCCGATTCATGAATCTCTCGTCGGTTCGAGAAATCAAGATAAGAGGATCGAACCGTTTCTTCTGACTCTTTTTCAAATTTGATAAATGTTGGTTGATCATATATTTCATTATAGTTCTATGATTCAGAGTATCCTTTCCTATTTGATCCCTTTGAATTCCATATTCGAAGTTGCGATCGGATCGATTCATTAAAAAGAATTGATTCAATACATTTCTTATGTACCCATAGGTACTATATTGGATTTGAATCAGATTTCGGATCAATCTATATTGATTGACTGCCTCCATTATGTTGTTGCTAGCAAATACCACTATTTTTGGTTTTGGATCTTCCAAATCATTCCCGCAGTAGATCCGGACCCTTTTTTTTCTGATCCTTCGAGAAAAAGATTCATTCTCTTCATAAAAAATAGGAGGTAGAACCAATAAAGATTTCTTTTTCGATTCATCCCTGGCCTCATTCAAGAATTGTTTTTGATCCAATCCGTAGGAATCAATAGAAAAGGCAAATCCCTTATGATACACCAGATCCGGCTCGGTTATTGATAGAGTGAATAGATCTGCCATTTCTTGAAATCTCTCTTTTGATTCAAAATCGTGGTGTAACGTGTATCCTCCCCTGTTCCGGTCATGGAATAGATGAAATAAATCAAAAAATGGATTTTTGTTCAAGAATGAAATCTTATTGGAACTGTCCATATCCGGTTCATCCTTCAGAACCCTATCACACCCCGGATCTGGTGAAATAGGATGAATTGAGACAGTATTTTGTAAATACGTAATTATCTTGAATATATTAACCAGTTCTTTATTTTCCGATCGCCTGGAAGGGACAAAAGAAAGATCTTGTTGTTTCTTCAACAATTTCTGATCTCTAGTGGACCTCTCAGTAGGATTCGAACCCAGACGAAGTTCTGACCATCTATCAGAGAAAAAAGAACGAACCGATCTTGTAGGATTCCCAATAAATTCTTGGATTTCTTCCGGAAGCAGATGATTAATCATCTGCTTCTCACGTTCCGTGAATAGCCGGGACATTGAGGAATATCCAGAAAGGCATTTCGGGAATCGGTCTGATTCTATCTCTGTTCCTTCCGTTTGAAGAAAGGAAGGATCCCAAAGAATCGATCTTTCTTTTAGTGGTTGAATCTCTCTTTGATTGATCAATGTGTGATATTCCGAATCCTCATTACTAATGGAATCCAAATGATCTCTGGATTGATCAGAAGATCCTTTCAGTTGGCTAGAATCCGTTACTTGAACGAAACTGGATCTTGTGGAATCATATTGAATATTTGACGATATATTCCGTACCTTGCTAAAAAACCGATCCTTGTTTACCAACCACACACTGTCTAACCAAATCCAATTCTCTCTTGATACGTTCCTCAAAAAATCCGATTCGTGCGGATTCTTCCCCCAACTAACGAAGAGATCTTGGCGAAATTGCCACATATGAAATTGAGCACAATTTTGCAAAGAAATAGCCCACTTCTTTCTCGAGAGGAGATGGGAAACATGCTCAATATCATTTGATTGAATAGTTGACCCAGCCCTTTGTTGTTTGAAGAAACCCTCCACTTCAATTGGTATTTTTTCACGAAAAGCAGACATGAGATAAGAAATCCAGTGTTTCACTAAGATTTCGAATAGCGGTCCCGAATTCAAGTTGATTCTATTTCGCCTCTTCCTCAGAGAAAGACGATCAAATAATTCCCAATCACGGTCCTTGCGGATCGGATCATCCATATAATATACAAAAAGAAACTCCAAATATTTGATATCTTTCTCTTTGAATAAGATCTCAATTCCAGCGACGGTTTCATTAGATATCGTACAACTAGAATCCCTCTTTTTTCCGATCCAGTTCCTCCACCACCGCGAACCCCAGTTAGATTCAGGCATGCTACACTTTTGAGTTATTGGGAGAACCCAAGTACTCTCTTTCGGATTCAGGAAACAACTCTCAGAGATCTTTTTTCCTTTTGGAAGATACAGGAGCGAAACAATCAACCTATTGATATTGGAAGACCCAACCGATTCTTCCAAGGTATCATTTCTGGGTCCAATGGAATTCATAGGTATAGGAAGAAGCCCTCTCAAATAGAGATTTTTTCTTTCGACCATATTTCGATTGTTAATACGATATATAAGGACCGCTACTACAAATAGTATTACACCCTTGATCGTGAAATACCGATTGCTTGTTGAACCCTGTGAATTGCGTGAAAGTAGGATACTCAAAATTCGGGGGTCAAAGAGTTTTAGAAAACGTTCTTGGTGGAAAAAAATGTGAATGAAAGACCTCACTGAATTGAATTGGATCCATGAATCTAAGAAATGGTGAGAATTCTTGATCTCTCTCAATATCTCTCGCAATTCGAAAATCCAGGATTGGAATTGATGTCCTTTCATTGATTCCTCCTAAATTGCATTGATTTATCCTAAAGATTTCATTTCAATTGGAATTTGGTTATTCACCATGTACGAGGATCCCCGCTAAGCATCCATGGCTGAATGGTTAAAGCGCCCAACTCATAATTGGCAAATTCGTAGGTTCAATTCCTACTGGATGCACGCCAATGGGACCCTCCAATAAGTCTATTGGAATTGGCTCTGCATCAATGGAATCTCATCACCCACACATAACGAATTGGTGTGGTATATTCATATCATAATATATGAACAGTAAGAAATAGCATTCTTATTGAGACTAGAACTCATAGGGAAGAAAATAGATTTATGGATGGAATCAAATATGCAGTATTTACAGACAAAAGTATTCGGTTATTGGGGAAAAATCAATATACTTCTAATGTCGAATCAGGATCAACTAGGACAGAACTAAAGCATTGGGTCGAACTCTTCTTTGGTGTCAAGGTAATAGCTATGAATAGTCATCGACTTCCGGGAAAGGGTAGAAGAATGGGACCCATTATGGGACATACAATGCATTACAGACGTATGATCATTACGCTTCAACCGGGTTATTCTATTCCACCTCTTAGAAAGAAAAGAACTTAAATCAAAATACTTAATAGCATGGCGATACATTTATACAAAACTTCTACCCCGAGCACACGCAATGGAACCGTAGACAGTCAAGTGAAATCCAATCCACGAAATAATTTGATCTATGGACAGCATCATTGTGGTAAAGGTCGTAATGCCAGAGGAATCATTACCGCAAGGCATAGAGGGGGAGGTCATAAGCGTCTATACCGTAAAATCGATTTTCGACGGAATGAAAAAGACATATATGGTAGAATCGTAACCATAGAATACGACCCTAATCGAAATGCATACATTTGTCTCATACACTATGGGGATGGTGAGAAGAGATATATTTTACATCCCAGAGGGGCTATAATTGGAGATACCATTGTTTCTGGTACAGAAGTTCCTATAAAAATGGGAAATGCCCTACCTTTGAGTGCGGTTTGAACTATTGATTTACGTAATTGGAAGTAACCAATTAGGTTTACGACGAAACCTAGAAATCGATCACTGATCCAATTTGAGTACCTCTACAGGATAGACCTCAACAGAAAACTGAAGAGTAACGGCAGCAAGTGATTGAGTTCAGTAGTTCCTCATATAAAATTATTGACTCTAGAGATATAGTAATATGGAGAAGACAAAATTGTTTCAAGCACCGACAGAACCGGAAGCGCCCCTTCTTTCAAAGAGAGGAGGACGGGTTATTCACATTTCATTTGATGGTCAGAGGCGAATTGAAAGCTAAGCAGTGGGAATTCTAAAGATTCCCCGGGGAAAAATAGAGATGTCTCCTACGTTACCCATAATATGTGGAAGTATCGACGTAATTTCATAGAGTCATTCGGTCTGAATGCTACATGAAGAACATAAGCCAGATGACGGAACGGGAAGACCTAGGATGTAGAAGATCATCCCATGAGTGATTCGACAGATTTGGATTCATATAGATATCCACCCATGTGGTACTTCATCATATATATAAGATCCATCTGTATAGATATCATCTACATCCAGAAAGCCGTATGCTTTGGAAGAAGCTTGTACAGTTTGGGAAGGGGTTTTGATTGATCAAAAAGAGGAATCTACTTCAACCGATATGCCCTTAGGCACGGCCATACATAACATAGAAATCACACTTGGAAAGGGTGGACAATTAGTTAGAGCAGCGGGTGCTGTAGCGAAACTGATTGCAAAAGAGGGGAAATCGGCCACATTAAAATTACCTTCTGGGGAGGTCCGTTTGATATCCAAAAACTGCTCAGCAACAGTCGGACAAGTGGGGAATGTTGGGGCGAACCAGAAAAGTTTGGGTAGAGCCGGATCCAAGCGTTGGCTAGGTAAGCGTCCTGTAGTAAGAGGAGTAGTTATGAACCCTGTAGACCATCCCCATGGGGGTGGTGAAGGGCGAGCCCCAATTGGTAGAAAAAAACCCACAACCCCTTGGGGTTATCCTGCACTTGGAAGAAGAAGTAGAAAAAGGAATAAATATAGTGATAATTTGATTGTTCGTCGCCGTAGTAAATAGGCAAGAAAATCGAATTTATTTCTTCGTCTTTACAAAAACAAAAAAAATAGGAGTAAGCTGTGATACGTTCACTAAAAAAAAATCCTTTTGTAGACAAAAATA
